# Supplementary material for: Overcoming the thermal regime for the electric-field driven Mott transition in vanadium sesquioxide
Source: Nat Commun. 2019 Mar 11;10:1159. doi: 10.1038/s41467-019-09137-6 (PMC6411733; doi:10.1038/s41467-019-09137-6)
Supplement: Supplementary file 2 — Source Data [file 41467_2019_9137_MOESM2_ESM.xlsx]

## Sheet: Figure 1
Figure 1b						Figure 1b inset					Figure 1c
		Sigma1 (77K)	Sigma1(200K)	Ph. Energy (eV)				Sigma1(@0.67 eV)	Temperature			Ph. Energy (eV)	THz Spectrum (amplitude)		SWIR spectrum	Ph. Energy (eV)
		175.642	2348.06	0.216639				368.05	77			0	0.00436074		0.00031373	0.767612
		176.257	2343.71	0.21849				379.04	90			9.76562e-05	0.00427828		0.00050551	0.766066
		177.621	2342.63	0.220342				393.05	100			0.000195312	0.0040371		0.00021054	0.764531
		179.396	2343.5	0.222194				416.79	110			0.000292969	0.00365536		0.00048988	0.762997
		181.172	2344.58	0.224045				463.5	120			0.000390625	0.00316212		0.00033145	0.76147
		182.594	2345.23	0.225897				565.1	130			0.000488281	0.00259569		0.00036272	0.759953
		183.493	2345.23	0.227748				839.34	140			0.000585937	0.00200189		0.00031686	0.758438
		183.788	2343.06	0.2296				1196	150			0.000683594	0.00143334		0.00039503	0.756928
		183.539	2338.74	0.231452				1654.1	160			0.00078125	0.000952379		0.00035751	0.75543
		182.958	2332.5	0.233303				1782.1	170			0.000878906	0.00063736		0.00043776	0.753932
		182.385	2326.09	0.235155				1824	180			0.000976562	0.000535041		0.00031269	0.752445
		182.114	2319.71	0.237006				1799	200			0.00107422	0.000531469		0.00048675	0.75096
		182.362	2314.01	0.238858								0.00117187	0.000484256		0.00026266	0.749485
		183.237	2309.59	0.24071								0.00126953	0.000394099		0.00052531	0.748015
		184.667	2307.91	0.242561								0.00136719	0.000495723		0.00034396	0.746547
		186.47	2309.17	0.244413								0.00146484	0.000922657		0.00046069	0.745089
		188.392	2312.32	0.246264								0.0015625	0.00154064		0.00021263	0.743637
		190.191	2315.27	0.248116								0.00166016	0.00227199		0.00068895	0.742186
		191.641	2316.96	0.249968								0.00175781	0.00306862		0.00025223	0.740745
		192.603	2316.54	0.251819								0.00185547	0.00388965		0.00061912	0.73931
		193.081	2314.43	0.253671								0.00195312	0.00469913		0.00055762	0.73788
		193.137	2310.85	0.255523								0.00205078	0.00546757		0.00066394	0.736451
		192.914	2306.45	0.257374								0.00214844	0.00617391		0.00050134	0.735033
		192.659	2301.44	0.259226								0.00224609	0.00680666		0.0007369	0.733619
		192.619	2296.03	0.261077								0.00234375	0.00736399		0.00044297	0.732211
		192.985	2291.69	0.262929								0.00244141	0.00785202		0.00079839	0.730809
		193.807	2289.42	0.264781								0.00253906	0.00828162		0.00049613	0.729412
		195.04	2288.81	0.266632								0.00263672	0.00866394		0.00080152	0.72802
		196.485	2288.6	0.268484								0.00273437	0.00900563		0.00057743	0.726633
		197.929	2288.6	0.270335								0.00283203	0.00930501		0.00089741	0.725252
		199.054	2287.78	0.272187								0.00292969	0.00955042		0.00067645	0.723876
		199.362	2284.29	0.274039								0.00302734	0.00972111		0.00069625	0.722505
		198.269	2274.7	0.27589								0.003125	0.00979035		0.00078276	0.721144
		195.296	2255.78	0.277742								0.00322266	0.00972988		0.00093702	0.719784
		190.571	2228.03	0.279594								0.00332031	0.00951452		0.00088386	0.718428
		187.23	2207.46	0.281445								0.00341797	0.0091262		0.00122156	0.717078
		191.133	2221.26	0.283297								0.00351562	0.0085569		0.00111733	0.715737
		198.01	2249.22	0.285148								0.00361328	0.0078104		0.00134247	0.714397
		202.418	2266.41	0.287								0.00371094	0.00690271		0.00164161	0.713062
		204.848	2273.89	0.288852								0.00380859	0.00586151		0.00195429	0.711736
		206.475	2276.12	0.290703								0.00390625	0.00472481		0.00204393	0.71041
		207.934	2276.33	0.292555								0.00400391	0.00354006		0.00258175	0.709094
		209.366	2276.53	0.294406								0.00410156	0.00236784		0.00302681	0.707779
		210.619	2276.94	0.296258								0.00419922	0.00131958		0.00322276	0.706472
		211.583	2277.55	0.29811								0.00429687	0.000851022		0.00392735	0.705166
		212.264	2277.55	0.299961								0.00439453	0.00143402		0.00494879	0.70387
		212.735	2275.92	0.301813								0.00449219	0.00226508		0.00492899	0.702573
		213.072	2272.47	0.303664								0.00458984	0.00307028		0.00643927	0.701286
		213.367	2268.42	0.305516								0.0046875	0.0038306		0.00759829	0.700003
		213.831	2265.6	0.307368								0.00478516	0.00457558		0.00874481	0.698721
		214.6	2264.59	0.309219								0.00488281	0.00534815		0.00961929	0.697448
		215.702	2264.59	0.311071								0.00498047	0.00618698		0.0105219	0.696179
		217.08	2264.39	0.312923								0.00507812	0.00711392		0.0120864	0.694915
		220.512	2267.41	0.314774								0.00517578	0.00812846		0.0137645	0.693652
		222.219	2266.21	0.318477								0.00527344	0.00920972		0.0151789	0.692397
		223.682	2263.99	0.322181								0.00537109	0.0103233		0.0163556	0.691147
		224.829	2260.58	0.325884								0.00546875	0.0114295		0.0185486	0.689901
		225.858	2256.98	0.329587								0.00556641	0.0124912		0.0210803	0.688659
		227.02	2253.99	0.33329								0.00566406	0.0134801		0.0225895	0.687422
		228.432	2251.8	0.336994								0.00576172	0.0143809		0.0253485	0.68619
		229.947	2249.62	0.340697								0.00585937	0.0151949		0.0236808	0.684962
		231.37	2247.04	0.3444								0.00595703	0.0159398		0.0260416	0.683738
		232.692	2243.88	0.348103								0.00605469	0.0166475		0.0274185	0.682522
		234.144	2240.73	0.351806								0.00615234	0.0173592		0.0278719	0.681307
		236.032	2238.57	0.35551								0.00625	0.018117		0.030167	0.680097
		238.561	2237.59	0.359213								0.00634766	0.0189548		0.0297219	0.67889
		241.772	2237.4	0.362916								0.00644531	0.0198895		0.0283753	0.677688
		245.525	2236.61	0.366619								0.00654297	0.020917		0.0284295	0.676494
		249.522	2234.46	0.370323								0.00664062	0.0220119		0.028269	0.6753
		253.438	2230.76	0.374026								0.00673828	0.0231324		0.0290684	0.674111
		257.017	2225.9	0.377729								0.00683594	0.0242275		0.0294374	0.672929
		260.122	2221.07	0.381432								0.00693359	0.0252443		0.0259666	0.671748
		262.607	2217.6	0.385135								0.00703125	0.0261355		0.0239914	0.670575
		264.286	2215.1	0.388839								0.00712891	0.0268637		0.0235516	0.669402
		265.041	2213	0.392542								0.00722656	0.0274055		0.0225843	0.668237
		264.934	2210.32	0.396245								0.00732422	0.0277531		0.0223331	0.667072
		264.247	2206.32	0.399948								0.00742187	0.0279136		0.0226469	0.665915
		263.368	2201.01	0.403652								0.00751953	0.0279085		0.022257	0.664762
		262.597	2195.73	0.407355								0.00761719	0.0277693		0.0198452	0.663609
		262.203	2190.85	0.411058								0.00771484	0.0275343		0.0195804	0.662464
		262.309	2186.73	0.414761								0.0078125	0.0272426		0.0182536	0.661323
		262.886	2183.01	0.418464								0.00791016	0.0269292		0.0160513	0.660185
		263.793	2179.48	0.422168								0.00800781	0.0266204		0.0154426	0.659052
		264.828	2175.23	0.425871								0.00810547	0.0263313		0.0135029	0.657919
		265.885	2170.08	0.429574								0.00820312	0.0260652		0.01156	0.656794
		266.945	2164.41	0.433277								0.00830078	0.0258168		0.0104792	0.655672
		268.085	2158.4	0.436981								0.00839844	0.0255757		0.00893763	0.654554
		269.426	2152.97	0.440684								0.00849609	0.0253324		0.0090033	0.65344
		271.056	2147.93	0.444387								0.00859375	0.0250826		0.00771503	0.652329
		272.951	2143.63	0.44809								0.00869141	0.0248303		0.00787658	0.651223
		274.934	2139.35	0.451793								0.00878906	0.0245885		0.00722515	0.650123
		276.808	2134.73	0.455497								0.00888672	0.0243772		0.00669671	0.649024
		278.45	2129.25	0.4592								0.00898437	0.0242189		0.00492065	0.647929
		279.867	2122.93	0.462903								0.00908203	0.0241325		0.00507387	0.646837
		281.178	2116.12	0.466606								0.00917969	0.0241272		0.00405242	0.645749
		282.616	2110.05	0.47031								0.00927734	0.0241978		0.0042515	0.644668
		284.334	2104.88	0.474013								0.009375	0.0243239		0.00361258	0.643587
		286.295	2100.25	0.477716								0.00947266	0.0244722		0.00389712	0.64251
		288.317	2095.63	0.481419								0.00957031	0.0246028		0.00331135	0.64144
		290.133	2090.37	0.485123								0.00966797	0.0246766		0.00290278	0.64037
		291.635	2083.95	0.488826								0.00976562	0.0246636		0.00246814	0.639307
		292.924	2076.9	0.492529								0.00986328	0.0245498		0.00231388	0.638244
		294.27	2070.07	0.496232								0.00996094	0.0243426		0.0020283	0.637188
		295.883	2063.78	0.499935								0.0100586	0.024074		0.00207833	0.636136
		297.808	2058.18	0.503639								0.0101562	0.0237995		0.00171561	0.635083
		299.88	2052.95	0.507342								0.0102539	0.0235932		0.00214295	0.634038
		301.846	2047.09	0.511045								0.0103516	0.023536		0.00154259	0.632995
		303.555	2040.46	0.514748								0.0104492	0.0236992		0.00168121	0.631953
		305.066	2033.24	0.518452								0.0105469	0.0241252		0.00153425	0.630918
		306.562	2025.91	0.522155								0.0106445	0.024815		0.00161763	0.629886
		308.205	2019.11	0.525858								0.0107422	0.0257245		0.00148214	0.628857
		310.061	2012.67	0.529561								0.0108398	0.0267741		0.00142585	0.627832
		312.045	2006.28	0.533264								0.0109375	0.0278636		0.00114965	0.62681
		314.029	1999.77	0.536968								0.0110352	0.0288885		0.00123616	0.625792
		315.901	1992.84	0.540671								0.0111328	0.0297536		0.0009266	0.624776
		317.683	1985.81	0.544374								0.0112305	0.0303816		0.00113922	0.623764
		319.439	1978.38	0.548077								0.0113281	0.0307196		0.00102457	0.622756
		321.225	1971.16	0.551781								0.0114258	0.0307427		0.00099956	0.62175
		323.086	1963.99	0.555484								0.0115234	0.0304557		0.000838	0.620748
		325.013	1956.73	0.559187								0.0116211	0.0298937		0.00096308	0.619749
		326.983	1949.38	0.56289								0.0117187	0.029121		0.00079006	0.618756
		328.986	1942.08	0.566593								0.0118164	0.0282269		0.00082862	0.617764
		330.998	1934.7	0.570297								0.0119141	0.0273188		0.00074732	0.616774
		333.021	1927.23	0.574								0.0120117	0.0265094		0.00072752	0.615791
		335.019	1919.68	0.577703								0.0121094	0.0258994		0.00052948	0.614808
		336.98	1911.9	0.581406								0.012207	0.0255572		0.00077129	0.613831
		338.928	1904.06	0.58511								0.0123047	0.0255029		0.00051906	0.612854
		340.897	1896	0.588813								0.0124023	0.0257042		0.00046799	0.611883
		342.969	1888.15	0.592516								0.0125	0.0260858		0.00063059	0.610913
		345.16	1880.36	0.596219								0.0125977	0.02655		0.00046278	0.609948
		347.421	1872.64	0.599923								0.0126953	0.026997		0.00046278	0.608986
		349.708	1864.85	0.603626								0.012793	0.0273421		0.00043672	0.608025
		351.922	1856.99	0.607329								0.0128906	0.0275248		0.00042004	0.607069
		354.04	1848.68	0.611032								0.0129883	0.0275138		0.00042108	0.606117
		356.107	1840.05	0.614735								0.0130859	0.027306		0.00031686	0.605167
		358.234	1831.63	0.618439								0.0131836	0.0269237		0.00037939	0.604218
		360.52	1823.28	0.622142								0.0132812	0.0264085		0.00027621	0.603274
		362.967	1815.15	0.625845								0.0133789	0.0258136		0.00026161	0.602334
		365.516	1807.08	0.629548								0.0134766	0.0251939		0.0002168	0.601396
		368.043	1798.96	0.633252								0.0135742	0.0245959		0.00030539	0.600461
		370.447	1790.3	0.636955								0.0136719	0.0240492		0.00016155	0.599529
		372.738	1781.48	0.640658								0.0137695	0.0235613		0.0003179	0.5986
		374.991	1772.38	0.644361								0.0138672	0.0231179		0.00018344	0.597677
		377.358	1763.38	0.648064								0.0139648	0.0226901		0.00016155	0.596753
		379.958	1754.82	0.651768								0.0140625	0.0222439		0.00017719	0.595833
		382.731	1746.46	0.655471								0.0141602	0.0217532		0.00024181	0.594915
		385.561	1738.18	0.659174								0.0142578	0.0212106		0.00014175	0.594003
		388.278	1729.64	0.662877								0.0143555	0.0206362		0.00028142	0.593091
		390.814	1720.72	0.666581								0.0144531	0.0200815		0.00010214	0.592182
		393.206	1711.44	0.670284								0.0145508	0.0196275		0.00016572	0.591279
		395.652	1702.15	0.673987								0.0146484	0.0193728		0.00012716	0.590375
		398.286	1693.07	0.67769								0.0147461	0.0194114		0.0002293	0.589477
		401.168	1684.41	0.681393								0.0148437	0.0198043		0.00014384	0.588579
		404.193	1675.95	0.685097								0.0149414	0.0205571		0.00016051	0.587686
		407.17	1667.25	0.6888								0.0150391	0.0216154		0.0001751	0.586796
		409.974	1658.21	0.692503								0.0151367	0.0228804		0.00019491	0.585906
		412.602	1648.85	0.696206								0.0152344	0.0242322		6.462e-05	0.585022
		415.175	1639.29	0.69991								0.015332	0.0255511		0.00018344	0.58414
		417.877	1629.83	0.703613								0.0154297	0.0267312		8.859e-05	0.58326
		420.794	1620.88	0.707316								0.0155273	0.027688		0.00025953	0.582384
		423.903	1612.23	0.711019								0.015625	0.0283618		0.00010319	0.581507
		427.063	1603.47	0.714722								0.0157227	0.0287182		0.00016989	0.580636
		430.131	1594.6	0.718426								0.0158203	0.0287481		0.00012091	0.579767
		433.015	1585.34	0.722129								0.015918	0.0284657		0.00015322	0.578901
		435.815	1575.81	0.725832								0.0160156	0.0279061		0.00014071	0.57804
		438.634	1566.38	0.729535								0.0161133	0.0271216		0.00015009	0.577179
		441.605	1557.16	0.733239								0.0162109	0.0261768		0.00017823	0.576321
		444.746	1548.13	0.736942								0.0163086	0.0251422		7.504e-05	0.575465
		448.015	1539.38	0.740645								0.0164062	0.0240868		0.0001011	0.574611
		451.263	1530.55	0.744348								0.0165039	0.0230697		0.00016885	0.573763
		454.413	1521.54	0.748052								0.0166016	0.0221319		7.088e-05	0.572915
		457.43	1512.28	0.751755								0.0166992	0.021291		0.00021158	0.572069
		460.374	1502.96	0.755458								0.0167969	0.0205394		3.961e-05	0.571229
		463.354	1493.74	0.759161								0.0168945	0.019848		0.00015009	0.570388
		466.464	1484.71	0.762864								0.0169922	0.019174		7.296e-05	0.569552
		469.739	1475.87	0.766568								0.0170898	0.0184705		0.00015322	0.568716
		473.086	1467.21	0.770271								0.0171875	0.0176959		0.00010423	0.567885
		476.409	1458.48	0.773974								0.0172852	0.0168202		0.00010944	0.567057
		479.595	1449.52	0.777677								0.0173828	0.0158295		0.0001355	0.566228
		482.656	1440.34	0.781381								0.0174805	0.0147274		0.00013446	0.565405
		485.656	1431.1	0.785084								0.0175781	0.0135352		9.172e-05	0.564583
		488.725	1422.06	0.788787								0.0176758	0.0122902		5.003e-05	0.563764
		491.949	1413.2	0.79249								0.0177734	0.0110444		0.00016364	0.562945
		495.296	1404.67	0.796193								0.0178711	0.00986142		0.00013446	0.562131
		498.685	1396.24	0.799897								0.0179687	0.00881218		8.547e-05	0.56132
		501.98	1387.74	0.8036								0.0180664	0.00796512		0.00013862	0.56051
		505.144	1379.05	0.807303								0.0181641	0.00736996		0.00010423	0.559703
		508.208	1370.16	0.811006								0.0182617	0.00703776		0.00012195	0.558901
		511.294	1361.37	0.81471								0.0183594	0.0069317		0.0001897	0.558099
		514.452	1352.76	0.818413								0.018457	0.00698028		5.524e-05	0.557298
		517.756	1344.46	0.822116								0.0185547	0.0071043		8.443e-05	0.556501
		521.101	1336.25	0.825819								0.0186523	0.00723878		0.00013237	0.555705
		524.398	1328.13	0.829522								0.01875	0.00734171		0.00015322	0.554914
		527.575	1319.9	0.833226								0.0188477	0.00739354		0.00012924	0.554123
		530.647	1311.55	0.836929								0.0189453	0.0073926		6.775e-05	0.553337
		533.684	1303.22	0.840632								0.019043	0.00734946		0.00015217	0.55255
		536.723	1295	0.844335								0.0191406	0.00728118		0.00016677	0.551768
		539.855	1286.99	0.848039								0.0192383	0.00720585		0.00016468	0.550986
		543.045	1279.14	0.851742								0.0193359	0.00713789		0.00014071	0.550209
		546.238	1271.38	0.855445								0.0194336	0.00708468		4.273e-05	0.549431
		549.359	1263.69	0.859148								0.0195312	0.00704538		0.0001626	0.548658
		552.386	1255.9	0.862852								0.0196289	0.00701195		7.4e-05	0.547887
		555.356	1248.14	0.866555								0.0197266	0.00697189		0.00014488	0.547118
		558.287	1240.45	0.870258								0.0198242	0.00691177		0.0001084	0.546349
		561.236	1232.85	0.873961								0.0199219	0.00682036		0.00011048	0.545585
		564.203	1225.39	0.877664								0.0200195	0.00669101		0.00019282	0.544823
		567.189	1218.01	0.881368								0.0201172	0.00652283		4.273e-05	0.544062
		570.173	1210.82	0.885071								0.0202148	0.00632088		0.00015426	0.543304
		573.077	1203.71	0.888774								0.0203125	0.00609546		8.859e-05	0.542548
		575.879	1196.67	0.892477								0.0204102	0.0058605		0.00013029	0.541797
		578.637	1189.7	0.896181								0.0205078	0.00563132		0.00010736	0.541045
		581.371	1182.69	0.899884								0.0206055	0.00542181		0.00012091	0.540296
		584.1	1175.75	0.903587								0.0207031	0.00524159		0.00014175	0.539548
		586.844	1168.99	0.90729								0.0208008	0.00509382		5.733e-05	0.538805
		589.583	1162.35	0.910993								0.0208984	0.00497453		0.00013029	0.538061
		592.255	1155.88	0.914697								0.0209961	0.00487359		0.00013862	0.53732
		594.9	1149.53	0.9184								0.0210937	0.00477728		0.00010631	0.536583
		597.477	1143.24	0.922103								0.0211914	0.00467121		0.00010944	0.535845
		600.004	1136.95	0.925806								0.0212891	0.00454302		0.00011361	0.535112
		602.439	1130.61	0.92951								0.0213867	0.00438424		9.693e-05	0.534379
		604.822	1124.39	0.933213								0.0214844	0.00419123		0.00022097	0.53365
		607.196	1118.33	0.936916								0.021582	0.00396543		5.941e-05	0.532923
		609.581	1112.42	0.940619								0.0216797	0.00371302		4.899e-05	0.532198
		611.978	1106.72	0.944322								0.0217773	0.00344429		0.00011986	0.531473
		614.321	1101.17	0.948026								0.021875	0.00317255		0.00011882	0.530751
		616.59	1095.62	0.951729								0.0219727	0.00291266		0.00010736	0.530032
		618.738	1090.11	0.955432								0.0220703	0.00267904		0.00012507	0.529315
		620.764	1084.64	0.959135								0.022168	0.00248298		3.544e-05	0.5286
		622.755	1079.32	0.962839								0.0222656	0.00232982		8.859e-05	0.527886
		624.797	1074.29	0.966542								0.0223633	0.00221713		0.00012299	0.527175
		626.87	1069.48	0.970245								0.0224609	0.00213515		9.589e-05	0.526466
		628.952	1064.9	0.973948								0.0225586	0.00206961		0.0001553	0.52576
		630.909	1060.31	0.977651								0.0226562	0.00200556		0.00011257	0.525054
		632.694	1055.65	0.981355								0.0227539	0.00193052		6.879e-05	0.524351
		634.329	1051.02	0.985058								0.0228516	0.00183612		6.983e-05	0.523649
		635.924	1046.53	0.988761								0.0229492	0.0017186		0.00017823	0.522951
		637.569	1042.29	0.992464								0.0230469	0.00157861		7.713e-05	0.522253
		639.311	1038.31	0.996168								0.0231445	0.00142077		8.234e-05	0.521558
		641.058	1034.53	0.999871								0.0232422	0.00125326		0.00017615	0.520864
		642.697	1030.73	1.00357								0.0233398	0.00108758		6.775e-05	0.520174
		644.159	1026.96	1.00728								0.0234375	0.000938336		8.13e-05	0.519485
		645.487	1023.16	1.01098								0.0235352	0.000821988		0.00013446	0.518796
		646.773	1019.52	1.01468								0.0236328	0.000752348		8.338e-05	0.518111
		648.108	1016.12	1.01839								0.0237305	0.000732352		0.00017406	0.517428
		649.493	1013.04	1.02209								0.0238281	0.000749832		0.00010944	0.516746
		650.904	1010.15	1.02579								0.0239258	0.000784348		9.38e-06	0.516067
		652.181	1007.28	1.0295								0.0240234	0.000817068		0.00015009	0.515389
		653.297	1004.42	1.0332								0.0241211	0.000834997		5.524e-05	0.514713
		654.276	1001.57	1.0369								0.0242187	0.000830789		8.859e-05	0.514039
		655.21	998.821	1.04061								0.0243164	0.000801438		0.00017406	0.513366
		656.193	996.255	1.04431								0.0244141	0.000747118		0.00014696	0.512695
		657.247	993.954	1.04801								0.0245117	0.000670344		0.00010736	0.512026
		658.281	991.789	1.05172								0.0246094	0.000575333		0.00010319	0.511359
		659.269	989.758	1.05542								0.024707	0.000467488		6.462e-05	0.510696
		660.118	987.776	1.05912								0.0248047	0.000352942		0.00019074	0.510032
		660.85	985.884	1.06283								0.0249023	0.000238135		1.772e-05	0.50937
		661.56	984.039	1.06653								0.025	0.000129529		0.00012091	0.508712
		662.27	982.409	1.07023								0.0250977	3.53407e-05		9.693e-05	0.508053
		663.005	980.95	1.07394								0.0251953	5.35342e-05		0.00016572	0.507398
		663.718	979.618	1.07764								0.025293	0.000113785		8.755e-05	0.506745
		664.383	978.373	1.08134								0.0253906	0.000154293		0.00011152	0.506091
		664.955	977.213	1.08505								0.0254883	0.000175252		0.00015322	0.505442
		665.455	976.096	1.08875								0.0255859	0.000181468		6.671e-05	0.504794
		665.932	975.105	1.09245								0.0256836	0.000183302		1.876e-05	0.504147
		666.386	974.28	1.09615								0.0257812	0.000196249		0.00017094	0.503502
		666.84	973.539	1.09986								0.0258789	0.000232614		0.00017719	0.502859
		667.294	972.922	1.10356								0.0259766	0.000291875		7.296e-05	0.502217
		667.701	972.429	1.10726								0.0260742	0.000364692		5.107e-05	0.501578
		668.085	972.018	1.11097								0.0261719	0.000440636		0.00013862	0.500939
		668.42	971.69	1.11467								0.0262695	0.00051071		9.381e-05	0.500303
		668.756	971.444	1.11837								0.0263672	0.000567518		4.69e-05	0.499668
		669.044	971.321	1.12208								0.0264648	0.00060521		0.00021367	0.499034
		669.308	971.28	1.12578								0.0265625	0.000619559		3.648e-05	0.498404
		669.525	971.321	1.12948								0.0266602	0.000608107		0.00024285	0.497774
		669.693	971.444	1.13319								0.0267578	0.000570334		0.00012924	0.497145
		669.861	971.69	1.13689								0.0268555	0.000507869		8.026e-05	0.49652
		670.054	972.018	1.14059								0.0269531	0.000424924		0.00014801	0.495895
		670.27	972.47	1.1443								0.0270508	0.000329649		0.00015947	0.495273
		670.439	973.004	1.148								0.0271484	0.000239157		4.586e-05	0.494653
		670.559	973.539	1.1517								0.0272461	0.000193129		0.00010631	0.494032
		670.583	974.116	1.15541								0.0273437	0.000232128		0.0001282	0.493415
		670.607	974.734	1.15911								0.0274414	0.000323265		8.234e-05	0.492799
		670.68	975.476	1.16281								0.0275391	0.000424109		9.589e-05	0.492185
		670.824	976.385	1.16652								0.0276367	0.000515671		0.00026161	0.491572
		670.993	977.378	1.17022								0.0277344	0.000588956		9.172e-05	0.490961
		671.113	978.414	1.17392								0.027832	0.000639263		8.964e-05	0.490351
		671.113	979.411	1.17763								0.0279297	0.000664722		9.693e-05	0.489743
		671.017	980.367	1.18133								0.0280273	0.000665947		0.00012091	0.489136
		670.896	981.325	1.18503								0.028125	0.000645976		0.00016155	0.488531
		670.848	982.409	1.18874								0.0282227	0.000610285		9.172e-05	0.487928
		670.896	983.663	1.19244								0.0283203	0.000566722		4.899e-05	0.487326
		670.969	985.045	1.19614								0.028418	0.000525036		0.00019178	0.486727
		670.993	986.43	1.19985								0.0285156	0.00049528
		670.872	987.776	1.20355								0.0286133	0.000484452
		670.631	988.998	1.20725								0.0287109	0.000492908
		670.415	990.181	1.21095								0.0288086	0.00051421
		670.318	991.492	1.21466								0.0289062	0.000538863
		670.342	992.977	1.21836								0.0290039	0.000558194
		670.415	994.592	1.22206								0.0291016	0.000566214
		670.415	996.212	1.22577								0.0291992	0.000560007
		670.246	997.665	1.22947								0.0292969	0.000539611
		670.006	999.036	1.23317								0.0293945	0.000507835
		669.813	1000.45	1.23688								0.0294922	0.000470092
		669.741	1002.04	1.24058								0.0295898	0.000434017
		669.717	1003.64	1.24428								0.0296875	0.000408218
		669.693	1005.24	1.24799								0.0297852	0.000399343
		669.525	1006.76	1.25169								0.0298828	0.000408458
		669.236	1008.15	1.25539								0.0299805	0.000430287
		668.924	1009.63	1.2591								0.0300781	0.000456349
		668.708	1011.16	1.2628								0.0301758	0.000478544
		668.612	1012.82	1.2665								0.0302734	0.00049084
		668.588	1014.49	1.27021								0.0303711	0.000489553
		668.54	1016.07	1.27391								0.0304687	0.000473141
		668.396	1017.57	1.27761								0.0305664	0.000441937
		668.205	1018.99	1.28132								0.0306641	0.000397969
		667.965	1020.4	1.28502								0.0307617	0.000344946
		667.749	1021.87	1.28872								0.0308594	0.000288592
		667.582	1023.43	1.29243								0.030957	0.000237524
		667.438	1025.03	1.29613								0.0310547	0.000203961
		667.271	1026.6	1.29983								0.0311523	0.000199126
		667.079	1028.17	1.30354								0.03125	0.000221438
		666.864	1029.56	1.30724								0.0313477	0.000257574
		666.625	1030.87	1.31094								0.0314453	0.000295097
		666.41	1032.13	1.31465								0.031543	0.000326438
		666.195	1033.44	1.31835								0.0316406	0.000347498
		665.956	1034.8	1.32205								0.0317383	0.000356289
		665.67	1036.21	1.32575								0.0318359	0.000352243
		665.384	1037.67	1.32946								0.0319336	0.000335892
		665.169	1039.04	1.33316								0.0320312	0.000308731
		665.026	1040.32	1.33686								0.0321289	0.000273213
		664.931	1041.51	1.34057								0.0322266	0.000232903
		664.883	1042.7	1.34427								0.0323242	0.000192897
		664.836	1043.85	1.34797								0.0324219	0.000160434
		664.717	1045.05	1.35168								0.0325195	0.000144024
		664.55	1046.3	1.35538								0.0326172	0.00014739
		664.312	1047.5	1.35908								0.0327148	0.00016415
		664.098	1048.66	1.36279								0.0328125	0.000184018
		663.86	1049.72	1.36649								0.0329102	0.000199319
		663.67	1050.7	1.37019								0.0330078	0.000205548
		663.48	1051.63	1.3739								0.0331055	0.000200383
		663.314	1052.56	1.3776								0.0332031	0.000183079
		663.171	1053.4	1.3813								0.0333008	0.000154257
		663.124	1054.24	1.38501								0.0333984	0.000116188
		663.1	1055.09	1.38871								0.0334961	7.50117e-05
		663.076	1056.02	1.39241								0.0335937	5.41431e-05
		662.981	1057.01	1.39612								0.0336914	8.50739e-05
		662.792	1057.95	1.39982								0.0337891	0.000137644
		662.578	1058.7	1.40352								0.0338867	0.000192009
		662.412	1059.27	1.40723								0.0339844	0.000241717
		662.365	1059.74	1.41093								0.034082	0.000283195
		662.436	1060.21	1.41463								0.0341797	0.00031408
		662.555	1060.68	1.41834								0.0342773	0.000332998
		662.649	1061.2	1.42204								0.034375	0.000339576
		662.697	1061.77	1.42574								0.0344727	0.000334512
		662.697	1062.34	1.42944								0.0345703	0.000319629
		662.721	1062.91	1.43315								0.034668	0.000297934
		662.721	1063.43	1.43685								0.0347656	0.000273633
		662.768	1063.81	1.44055								0.0348633	0.000251902
		662.839	1063.95	1.44426								0.0349609	0.000237971
		662.91	1063.95	1.44796								0.0350586	0.000235135
		663.005	1063.95	1.45166								0.0351562	0.000242868
		663.124	1064.05	1.45537								0.0352539	0.000257193
		663.29	1064.28	1.45907								0.0353516	0.000272985
		663.433	1064.47	1.46277								0.0354492	0.00028584
		663.551	1064.52	1.46648								0.0355469	0.000292719
		663.646	1064.38	1.47018								0.0356445	0.000291924
		663.67	1064.28	1.47388								0.0357422	0.000282876
		663.718	1064.38	1.47759								0.0358398	0.000265914
		663.813	1064.52	1.48129								0.0359375	0.000242127
		663.955	1064.62	1.48499								0.0360352	0.000213261
		664.169	1064.52	1.4887								0.0361328	0.000181752
		664.383	1064.28	1.4924								0.0362305	0.000150972
		664.645	1064	1.4961								0.0363281	0.000125731
		664.86	1063.62	1.49981								0.0364258	0.000112166
		665.05	1063.1	1.50351								0.0365234	0.00011428
		665.217	1062.48	1.50721								0.0366211	0.000129287
		665.384	1061.96	1.51092								0.0367187	0.000150514
		665.503	1061.58	1.51462								0.0368164	0.000172516
		665.646	1061.34	1.51832								0.0369141	0.000191957
		665.765	1061.16	1.52203								0.0370117	0.000206877
		665.932	1060.87	1.52573								0.0371094	0.000216148
		666.171	1060.54	1.52943								0.037207	0.00021924
		666.434	1060.21	1.53314								0.0373047	0.000216153
		666.649	1059.88	1.53684								0.0374023	0.00020744
		666.84	1059.5	1.54054								0.0375	0.000194282
		667.031	1058.98	1.54424								0.0375977	0.000178579
		667.223	1058.33	1.54795								0.0376953	0.000163007
		667.438	1057.62	1.55165								0.037793	0.000150822
		667.654	1057.01	1.55535								0.0378906	0.000145018
		667.869	1056.4	1.55906								0.0379883	0.000146817
		668.085	1055.74	1.56276								0.0380859	0.000154792
		668.3	1054.95	1.56646								0.0381836	0.000165793
		668.492	1054.1	1.57017								0.0382812	0.000176581
		668.66	1053.26	1.57387								0.0383789	0.00018476
		668.828	1052.61	1.57757								0.0384766	0.000189035
		668.972	1052.05	1.58128								0.0385742	0.000189194
		669.092	1051.49	1.58498								0.0386719	0.00018603
		669.236	1050.84	1.58868								0.0387695	0.000181211
		669.405	1050.05	1.59239								0.0388672	0.000176978
		669.621	1049.31	1.59609								0.0389648	0.00017555
		669.861	1048.61	1.59979								0.0390625	0.00017828
		670.126	1048.01	1.6035								0.0391602	0.000185029
		670.366	1047.41	1.6072								0.0392578	0.000194265
		670.511	1046.71	1.6109								0.0393555	0.000203777
		670.583	1045.97	1.61461								0.0394531	0.000211435
		670.559	1045.19	1.61831								0.0395508	0.000215666
		670.559	1044.45	1.62201								0.0396484	0.000215672
		670.631	1043.67	1.62572								0.0397461	0.000211485
		670.728	1042.79	1.62942								0.0398437	0.000203959
		670.752	1041.88	1.63312								0.0399414	0.000194665
		670.68	1041.05	1.63683								0.0400391	0.000185669
		670.631	1040.32	1.64053								0.0401367	0.000179089
		670.68	1039.63	1.64423								0.0402344	0.000176426
		670.776	1039.08	1.64794								0.040332	0.000177965
		670.776	1038.63	1.65164								0.0404297	0.000182688
		670.655	1038.35	1.65534								0.0405273	0.000188808
		670.535	1038.08	1.65904								0.040625	0.000194486
		670.511	1037.85	1.66275								0.0407227	0.000198318
		670.583	1037.71	1.66645								0.0408203	0.000199534
		670.607	1037.58	1.67015								0.040918	0.000197972
		670.535	1037.35	1.67386								0.0410156	0.00019395
		670.366	1036.94	1.67756								0.0411133	0.000188056
		670.198	1036.49	1.68126								0.0412109	0.000180915
		670.054	1036.12	1.68497								0.0413086	0.000172958
		669.861	1035.89	1.68867								0.0414062	0.000164275
		669.597	1035.71	1.69237								0.0415039	0.000154599
		669.332	1035.39	1.69608								0.0416016	0.000143445
		669.188	1034.85	1.69978								0.0416992	0.000130349
		669.14	1034.26	1.70348								0.0417969	0.000115168
		669.068	1033.99	1.70719								0.0418945	9.84144e-05
		668.9	1034.21	1.71089								0.0419922	8.17407e-05
		668.636	1034.62	1.71459								0.0420898	6.86665e-05
		668.348	1034.94	1.7183								0.0421875	6.44706e-05
		668.157	1034.85	1.722								0.0422852	7.18404e-05
		668.109	1034.49	1.7257								0.0423828	8.71431e-05
		668.157	1034.03	1.72941								0.0424805	0.000105016
		668.157	1033.81	1.73311								0.0425781	0.000121748
		667.965	1033.9	1.73681								0.0426758	0.000135116
		667.63	1034.31	1.74052								0.0427734	0.000143841
		667.247	1034.94	1.74422								0.0428711	0.000147318
		667.007	1035.44	1.74792								0.0429687	0.000145507
		666.936	1035.58	1.75163								0.0430664	0.000138854
		666.936	1035.39	1.75533								0.0431641	0.000128224
		666.84	1035.08	1.75903								0.0432617	0.000114821
		666.601	1034.99	1.76274								0.0433594	0.000100108
		666.338	1035.26	1.76644								0.043457	8.57258e-05
		666.099	1035.94	1.77014								0.0435547	7.34282e-05
		665.932	1036.76	1.77384								0.0436523	6.49355e-05
		665.813	1037.35	1.77755								0.04375	6.15474e-05
		665.646	1037.71	1.78125								0.0438477	6.35846e-05
		665.503	1037.81	1.78495								0.0439453	7.03573e-05
		665.336	1037.9	1.78866								0.044043	8.07978e-05
		665.288	1038.31	1.79236								0.0441406	9.38842e-05
		665.384	1039.04	1.79606								0.0442383	0.000108594
		665.622	1039.91	1.79977								0.0443359	0.000123759
		665.932	1040.82	1.80347								0.0444336	0.000138034
		666.123	1041.6	1.80717								0.0445312	0.00014998
		666.147	1042.47	1.81088								0.0446289	0.000158195
		666.076	1043.35	1.81458								0.0447266	0.000161469
		666.004	1044.22	1.81828								0.0448242	0.000158926
		666.028	1044.82	1.82199								0.0449219	0.000150156
		666.123	1045.14	1.82569								0.0450195	0.00013534
		666.243	1045.46	1.82939								0.0451172	0.00011542
		666.386	1046.06	1.8331								0.0452148	9.24532e-05
		666.601	1047.03	1.8368								0.0453125	7.06192e-05
		666.936	1048.15	1.8405								0.0454102	5.81905e-05
		667.318	1049.12	1.84421								0.0455078	6.35166e-05
		667.63	1049.82	1.84791								0.0456055	8.16215e-05
		667.869	1050.51	1.85161								0.0457031	0.000102391
		668.085	1051.44	1.85532								0.0458008	0.000119956
		668.396	1052.61	1.85902								0.0458984	0.000131304
		668.948	1053.73	1.86272								0.0459961	0.00013492
		669.765	1054.57	1.86643								0.0460937	0.000130449
		670.607	1054.95	1.87013								0.0461914	0.00011888
		671.161	1055.13	1.87383								0.0462891	0.000103244
		671.33	1055.51	1.87754								0.0463867	9.01311e-05
		671.186	1056.07	1.88124								0.0464844	8.99366e-05
		670.728	1056.45	1.88494								0.046582	0.000108277
		669.789	1056.21	1.88864								0.0466797	0.000139413
		668.54	1055.74	1.89235								0.0467773	0.000175106
		667.773	1056.02	1.89605								0.046875	0.000209503
		668.205	1057.71	1.89975								0.0469727	0.000238596
		669.645	1060.31	1.90346								0.0470703	0.000259515
		671.258	1062.86	1.90716								0.047168	0.000270274
		672.417	1065.09	1.91086								0.0472656	0.000269749
		673.239	1067.28	1.91457								0.0473633	0.000257738
		674.087	1069.67	1.91827								0.0474609	0.000235106
		674.912	1071.69	1.92197								0.0475586	0.000204098
		675.714	1072.89	1.92568								0.0476562	0.000169132
		676.517	1073.18	1.92938								0.0477539	0.00013865
		677.566	1073.08	1.93308								0.0478516	0.00012662
		678.69	1073.08	1.93679								0.0479492	0.000142934
		679.645	1073.52	1.94049								0.0480469	0.000179919
		680.307	1074.43	1.94419								0.0481445	0.000224369
		680.847	1075.83	1.9479								0.0482422	0.000267651
		681.51	1077.38	1.9516								0.0483398	0.000304763
		682.372	1078.64	1.9553								0.0484375	0.000332681
		683.383	1079.66	1.95901								0.0485352	0.000349661
		684.322	1080.69	1.96271								0.0486328	0.000354995
		685.089	1081.86	1.96641								0.0487305	0.000348937
		685.56	1083.03	1.97012								0.0488281	0.000332701
		685.708	1083.86	1.97382								0.0489258	0.000308506
		685.932	1084.11	1.97752								0.0490234	0.000279678
		686.726	1083.96	1.98123								0.0491211	0.000250778
		688.443	1083.76	1.98493								0.0492187	0.000227482
		690.716	1083.86	1.98863								0.0493164	0.000215437
		692.697	1084.4	1.99234								0.0494141	0.000217534
		693.829	1085.38	1.99604								0.0495117	0.000231786
		694.358	1086.51	1.99974								0.0496094	0.000252811
		694.838	1087.69	2.00344								0.049707	0.000274939
		695.469	1089.02	2.00715								0.0498047	0.000293839
		696.05	1090.26	2.01085								0.0499023	0.000306708
		696.657	1090.95	2.01455								0.05	0.000312033
		697.519	1090.75	2.01826								0.0500977	0.000309352
		698.992	1089.66	2.02196								0.0501953	0.000299105
		701.132	1088.23	2.02566								0.050293	0.000282553
		703.564	1086.71	2.02937								0.0503906	0.000261754
		705.749	1085.18	2.03307								0.0504883	0.000239563
		707.219	1084.5	2.03677								0.0505859	0.000219547
		707.762	1085.77	2.04048								0.0506836	0.000205536
		707.839	1089.22	2.04418								0.0507812	0.000200459
		708.253	1093.23	2.04788								0.0508789	0.000204854
		709.938	1095.77	2.05159								0.0509766	0.000216498
		712.933	1096.46	2.05529								0.0510742	0.000231676
		716.443	1096.21	2.05899								0.0511719	0.000246699
		719.316	1096.02	2.0627								0.0512695	0.000258653
		720.718	1096.21	2.0664								0.0513672	0.000265522
		720.612	1097.31	2.0701								0.0514648	0.000266098
		719.765	1098.91	2.07381								0.0515625	0.00025988
		719.369	1099.57	2.07751								0.0516602	0.000247009
		720.347	1097.26	2.08121								0.0517578	0.000228265
		722.656	1092.24	2.08492								0.0518555	0.000205148
		725.456	1087.74	2.08862								0.0519531	0.000180087
		727.84	1087.89	2.09232								0.0520508	0.000156813
		729.507	1093.92	2.09603								0.0521484	0.000140583
		730.883	1102.78	2.09973								0.0522461	0.000136838
		732.966	1108.7	2.10343								0.0523437	0.000147326
		736.557	1107.64	2.10714								0.0524414	0.000168421
		741.326	1100.17	2.11084								0.0525391	0.000194553
		745.778	1090.9	2.11454								0.0526367	0.000221181
		748.143	1085.04	2.11824								0.0527344	0.000245223
		747.529	1085.23	2.12195								0.052832	0.000264683
		744.308	1090.7	2.12565								0.0529297	0.000278319
		740.419	1097.71	2.12935								0.0530273	0.000285459
		738.197	1102.48	2.13306								0.053125	0.000285894
		738.991	1103.74	2.13676								0.0532227	0.000279814
		742.677	1102.43	2.14046								0.0533203	0.000267758
		748.059	1100.02	2.14417								0.053418	0.000250569
		753.41	1097.91	2.14787								0.0535156	0.000229358
		756.742	1097.56	2.15157								0.0536133	0.000205491
		757.621	1099.97	2.15528								0.0537109	0.000180612
		757.451	1105.05	2.15898								0.0538086	0.000156743
		758.416	1111.15	2.16268								0.0539062	0.000136462
		761.208	1116.12	2.16639								0.0540039	0.000122936
		766.027	1118.33	2.17009								0.0541016	0.000119174
		772.811	1117.61	2.17379								0.0541992	0.00012625
		781.336	1114.83	2.1775								0.0542969	0.000142552
		789.543	1111.3	2.1812								0.0543945	0.000165301
		794.678	1107.89	2.1849								0.0544922	0.000192088
		796.928	1104.55	2.18861								0.0545898	0.000221178
		799.769	1100.52	2.19231								0.0546875	0.000251255
		806.268	1094.67	2.19601								0.0547852	0.000281166
		816.333	1086.95	2.19972								0.0548828	0.000309775
		825.938	1080.39	2.20342								0.0549805	0.000335918
		831.223	1078.98	2.20712								0.0550781	0.000358419
		830.253	1082.25	2.21083								0.0551758	0.000376146
		824.017	1083.37	2.21453								0.0552734	0.000388079
		815.104	1076.08	2.21823								0.0553711	0.000393385
		808.285	1063.19	2.22194								0.0554687	0.000391484
		808.503	1055.32	2.22564								0.0555664	0.000382114
		815.828	1059.83	2.22934								0.0556641	0.000365378
		824.241	1074.63	2.23304								0.0557617	0.000341795
		828.349	1090.16	2.23675								0.0558594	0.000312352
		829.09	1098.61	2.24045								0.055957	0.000278591
		831.968	1099.37	2.24415								0.0560547	0.000242767
		840.361	1096.36	2.24786								0.0561523	0.000208126
		853.405	1092.93	2.25156								0.05625	0.000179263
		866.68	1090.01	2.25526								0.0563477	0.000161856
		876.157	1086.66	2.25897								0.0564453	0.000160156
		879.843	1080.74	2.26267								0.056543	0.000173174
		880.02	1070.78	2.26637								0.0566406	0.00019535
		881.183	1059.46	2.27008								0.0567383	0.000220759
		884.369	1052.05	2.27378								0.0568359	0.000245172
												0.0569336	0.000265973
												0.0570312	0.000281667
												0.0571289	0.000291522
												0.0572266	0.000295358
												0.0573242	0.000293409
												0.0574219	0.000286222
												0.0575195	0.000274564
												0.0576172	0.000259339
												0.0577148	0.000241511
												0.0578125	0.000222036
												0.0579102	0.000201828
												0.0580078	0.00018176
												0.0581055	0.000162718
												0.0582031	0.000145715
												0.0583008	0.000132007
												0.0583984	0.000123091
												0.0584961	0.000120335
												0.0585937	0.000124254
												0.0586914	0.000134066
												0.0587891	0.000148037
												0.0588867	0.000164181
												0.0589844	0.000180699
												0.059082	0.000196117
												0.0591797	0.000209288
												0.0592773	0.000219384
												0.059375	0.000225875
												0.0594727	0.000228533
												0.0595703	0.000227415
												0.059668	0.00022285
												0.0597656	0.000215412
												0.0598633	0.000205878
												0.0599609	0.000195182
												0.0600586	0.000184356
												0.0601562	0.00017445
												0.0602539	0.000166432
												0.0603516	0.00016105
												0.0604492	0.000158707
												0.0605469	0.000159373
												0.0606445	0.000162606
												0.0607422	0.000167668
												0.0608398	0.000173664
												0.0609375	0.000179668
												0.0610352	0.000184806
												0.0611328	0.000188314
												0.0612305	0.000189577
												0.0613281	0.000188169
												0.0614258	0.000183892
												0.0615234	0.000176797
												0.0616211	0.000167197
												0.0617187	0.000155669
												0.0618164	0.000143016
												0.0619141	0.00013021
												0.0620117	0.000118283
												0.0621094	0.000108178
												0.062207	0.000100574
												0.0623047	9.57828e-05
												0.0624023	9.38195e-05
												0.0625	9.46596e-05
												0.0625977	9.84843e-05
												0.0626953	0.000105693
												0.062793	0.000116641
												0.0628906	0.000131308
												0.0629883	0.000149143
												0.0630859	0.00016913
												0.0631836	0.000189969
												0.0632812	0.000210255
												0.0633789	0.000228611
												0.0634766	0.000243805
												0.0635742	0.00025483
												0.0636719	0.000260966
												0.0637695	0.000261829
												0.0638672	0.000257399
												0.0639648	0.000248024
												0.0640625	0.000234415
												0.0641602	0.000217627
												0.0642578	0.000199017
												0.0643555	0.000180188
												0.0644531	0.00016288
												0.0645508	0.000148744
												0.0646484	0.000138968
												0.0647461	0.000133854
												0.0648437	0.000132668
												0.0649414	0.000133989
												0.0650391	0.000136302
												0.0651367	0.000138444
												0.0652344	0.000139768
												0.065332	0.000140131
												0.0654297	0.000139784
												0.0655273	0.000139245
												0.065625	0.000139121
												0.0657227	0.00013994
												0.0658203	0.000141982
												0.065918	0.000145197
												0.0660156	0.000149226
												0.0661133	0.000153512
												0.0662109	0.000157438
												0.0663086	0.000160467
												0.0664062	0.000162223
												0.0665039	0.000162555
												0.0666016	0.000161542
												0.0666992	0.000159481
												0.0667969	0.000156821
												0.0668945	0.000154065
												0.0669922	0.000151642
												0.0670898	0.000149771
												0.0671875	0.000148389
												0.0672852	0.000147155
												0.0673828	0.000145562
												0.0674805	0.000143095
												0.0675781	0.00013941
												0.0676758	0.000134493
												0.0677734	0.000128773
												0.0678711	0.000123185
												0.0679687	0.000119092
												0.0680664	0.000117961
												0.0681641	0.000120781
												0.0682617	0.000127534
												0.0683594	0.000137174
												0.068457	0.000148096
												0.0685547	0.000158639
												0.0686523	0.000167396
												0.06875	0.000173329
												0.0688477	0.000175797
												0.0689453	0.000174539
												0.069043	0.000169644
												0.0691406	0.000161496
												0.0692383	0.000150705
												0.0693359	0.000138028
												0.0694336	0.000124265
												0.0695312	0.000110174
												0.0696289	9.63847e-05
												0.0697266	8.3387e-05
												0.0698242	7.15968e-05
												0.0699219	6.15634e-05
												0.0700195	5.42701e-05
												0.0701172	5.12175e-05
												0.0702148	5.36261e-05
												0.0703125	6.11825e-05
												0.0704102	7.22151e-05
												0.0705078	8.48253e-05
												0.0706055	9.74183e-05
												0.0707031	0.00010873
												0.0708008	0.000117775
												0.0708984	0.00012383
												0.0709961	0.00012645
												0.0710937	0.000125493
												0.0711914	0.000121148
												0.0712891	0.000113966
												0.0713867	0.000104889
												0.0714844	9.52844e-05
												0.071582	8.69029e-05
												0.0716797	8.16029e-05
												0.0717773	8.06352e-05
												0.071875	8.38692e-05
												0.0719727	8.98689e-05
												0.0720703	9.67562e-05
												0.072168	0.000102918
												0.0722656	0.000107241
												0.0723633	0.000109111
												0.0724609	0.000108376
												0.0725586	0.000105342
												0.0726562	0.000100819
												0.0727539	9.61815e-05
												0.0728516	9.33254e-05
												0.0729492	9.42664e-05
												0.0730469	0.000100276
												0.0731445	0.000111193
												0.0732422	0.000125648
												0.0733398	0.00014181
												0.0734375	0.000157907
												0.0735352	0.000172406
												0.0736328	0.000184045
												0.0737305	0.00019183
												0.0738281	0.000195041
												0.0739258	0.000193243
												0.0740234	0.000186298
												0.0741211	0.000174379
												0.0742187	0.000157964
												0.0743164	0.000137838
												0.0744141	0.000115099
												0.0745117	9.12115e-05
												0.0746094	6.82327e-05
												0.074707	4.95278e-05
												0.0748047	4.06086e-05
												0.0749023	4.42737e-05
												0.075	5.44115e-05
												0.0750977	6.46864e-05
												0.0751953	7.22822e-05
												0.075293	7.62257e-05
												0.0753906	7.64272e-05
												0.0754883	7.33453e-05
												0.0755859	6.78552e-05
												0.0756836	6.11645e-05
												0.0757812	5.46882e-05
												0.0758789	4.97515e-05
												0.0759766	4.70383e-05
												0.0760742	4.61274e-05
												0.0761719	4.57207e-05
												0.0762695	4.43682e-05
												0.0763672	4.09832e-05
												0.0764648	3.4981e-05
												0.0765625	2.62453e-05
												0.0766602	1.50963e-05
												0.0767578	3.64207e-06
												0.0768555	1.35471e-05
												0.0769531	2.82482e-05
												0.0770508	4.25703e-05
												0.0771484	5.55216e-05
												0.0772461	6.6321e-05
												0.0773437	7.43862e-05
												0.0774414	7.93843e-05
												0.0775391	8.12804e-05
												0.0776367	8.03782e-05
												0.0777344	7.735e-05
												0.077832	7.32383e-05
												0.0779297	6.93711e-05
												0.0780273	6.70768e-05
												0.078125	6.71584e-05
												0.0782227	6.94394e-05
												0.0783203	7.28536e-05
												0.078418	7.59777e-05
												0.0785156	7.75044e-05
												0.0786133	7.64592e-05
												0.0787109	7.22556e-05
												0.0788086	6.46975e-05
												0.0789062	5.39918e-05
												0.0790039	4.08639e-05
												0.0791016	2.7203e-05
												0.0791992	1.94093e-05
												0.0792969	2.70099e-05
												0.0793945	4.2469e-05
												0.0794922	5.87169e-05
												0.0795898	7.33227e-05
												0.0796875	8.49863e-05
												0.0797852	9.28048e-05
												0.0798828	9.61427e-05
												0.0799805	9.46113e-05
												0.0800781	8.80684e-05
												0.0801758	7.66157e-05
												0.0802734	6.05881e-05
												0.0803711	4.0533e-05
												0.0804687	1.71839e-05
												0.0805664	8.61756e-06
												0.0806641	3.58225e-05
												0.0807617	6.34452e-05
												0.0808594	9.04312e-05
												0.080957	0.000115774
												0.0810547	0.000138549
												0.0811523	0.000157954
												0.08125	0.000173342
												0.0813477	0.000184245
												0.0814453	0.000190391
												0.081543	0.000191713
												0.0816406	0.000188344
												0.0817383	0.000180606
												0.0818359	0.000168994
												0.0819336	0.000154142
												0.0820312	0.000136791
												0.0821289	0.000117752
												0.0822266	9.78609e-05
												0.0823242	7.79434e-05
												0.0824219	5.87912e-05
												0.0825195	4.11891e-05
												0.0826172	2.61482e-05
												0.0827148	1.60751e-05
												0.0828125	1.59145e-05
												0.0829102	2.291e-05
												0.0830078	3.11709e-05
												0.0831055	3.92011e-05
												0.0832031	4.68802e-05
												0.0833008	5.42981e-05
												0.0833984	6.1462e-05
												0.0834961	6.82275e-05
												0.0835937	7.43174e-05
												0.0836914	7.93823e-05
												0.0837891	8.30678e-05
												0.0838867	8.50739e-05
												0.0839844	8.51986e-05
												0.084082	8.33646e-05
												0.0841797	7.96297e-05
												0.0842773	7.41849e-05
												0.084375	6.73394e-05
												0.0844727	5.94983e-05
												0.0845703	5.11335e-05
												0.084668	4.27521e-05
												0.0847656	3.48622e-05
												0.0848633	2.79338e-05
												0.0849609	2.23381e-05
												0.0850586	1.82433e-05
												0.0851562	1.54903e-05
												0.0852539	1.36014e-05
												0.0853516	1.20156e-05
												0.0854492	1.03447e-05
												0.0855469	8.45252e-06
												0.0856445	6.41881e-06
												0.0857422	4.54798e-06
												0.0858398	3.62329e-06
												0.0859375	4.60913e-06
												0.0860352	7.07306e-06
												0.0861328	1.05043e-05
												0.0862305	1.4883e-05
												0.0863281	2.02824e-05
												0.0864258	2.67043e-05
												0.0865234	3.40405e-05
												0.0866211	4.20788e-05
												0.0867187	5.05215e-05
												0.0868164	5.9007e-05
												0.0869141	6.7131e-05
												0.0870117	7.44673e-05
												0.0871094	8.05874e-05
												0.087207	8.50805e-05
												0.0873047	8.75731e-05
												0.0874023	8.77486e-05
												0.0875	8.53682e-05
												0.0875977	8.02894e-05
												0.0876953	7.24848e-05
												0.087793	6.2056e-05
												0.0878906	4.92444e-05
												0.0879883	3.44335e-05
												0.0880859	1.8144e-05
												0.0881836	1.01893e-06
												0.0882812	1.62016e-05
												0.0883789	3.27148e-05
												0.0884766	4.76986e-05
												0.0885742	6.03605e-05
												0.0886719	6.99903e-05
												0.0887695	7.60119e-05
												0.0888672	7.80321e-05
												0.0889648	7.58816e-05
												0.0890625	6.96483e-05
												0.0891602	5.97054e-05
												0.0892578	4.67578e-05
												0.0893555	3.20296e-05
												0.0894531	1.84846e-05
												0.0895508	1.65225e-05
												0.0896484	2.83007e-05
												0.0897461	4.18155e-05
												0.0898437	5.31365e-05
												0.0899414	6.07866e-05
												0.0900391	6.39286e-05
												0.0901367	6.21474e-05
												0.0902344	5.54734e-05
												0.090332	4.45527e-05
												0.0904297	3.13913e-05
												0.0905273	2.30352e-05
												0.090625	3.16999e-05
												0.0907227	5.1102e-05
												0.0908203	7.27661e-05
												0.090918	9.33984e-05
												0.0910156	0.000111077
												0.0911133	0.000124363
												0.0912109	0.00013217
												0.0913086	0.000133769
												0.0914062	0.000128823
												0.0915039	0.000117414
												0.0916016	0.000100072
												0.0916992	7.78457e-05
												0.0917969	5.26683e-05
												0.0918945	2.99949e-05
												0.0919922	3.01891e-05
												0.0920898	5.39423e-05
												0.0921875	8.12268e-05
												0.0922852	0.000106496
												0.0923828	0.000127678
												0.0924805	0.000143555
												0.0925781	0.000153402
												0.0926758	0.000156938
												0.0927734	0.000154315
												0.0928711	0.000146122
												0.0929687	0.000133391
												0.0930664	0.000117645
												0.0931641	0.000100992
												0.0932617	8.62867e-05
												0.0933594	7.69632e-05
												0.093457	7.55549e-05
												0.0935547	8.1391e-05
												0.0936523	9.11573e-05
												0.09375	0.000101551
												0.0938477	0.000110417
												0.0939453	0.000116608
												0.094043	0.00011967
												0.0941406	0.000119613
												0.0942383	0.00011676
												0.0943359	0.000111629
												0.0944336	0.000104835
												0.0945312	9.69973e-05
												0.0946289	8.86728e-05
												0.0947266	8.03205e-05
												0.0948242	7.23253e-05
												0.0949219	6.50954e-05
												0.0950195	5.92254e-05
												0.0951172	5.56363e-05
												0.0952148	5.5455e-05
												0.0953125	5.94402e-05
												0.0954102	6.74218e-05
												0.0955078	7.84489e-05
												0.0956055	9.13247e-05
												0.0957031	0.000104924
												0.0958008	0.000118267
												0.0958984	0.000130512
												0.0959961	0.000140944
												0.0960937	0.000148976
												0.0961914	0.000154153
												0.0962891	0.000156166
												0.0963867	0.000154854
												0.0964844	0.000150221
												0.096582	0.000142437
												0.0966797	0.000131849
												0.0967773	0.000119005
												0.096875	0.00010469
												0.0969727	9.00125e-05
												0.0970703	7.65388e-05
												0.097168	6.63993e-05
												0.0972656	6.18537e-05
												0.0973633	6.3766e-05
												0.0974609	7.0589e-05
												0.0975586	7.96956e-05
												0.0976562	8.89131e-05
												0.0977539	9.68397e-05
												0.0978516	0.000102661
												0.0979492	0.000105965
												0.0980469	0.000106639
												0.0981445	0.000104809
												0.0982422	0.000100802
												0.0983398	9.512e-05
												0.0984375	8.84089e-05
												0.0985352	8.14176e-05
												0.0986328	7.49214e-05
												0.0987305	6.95926e-05
												0.0988281	6.58217e-05
												0.0989258	6.35669e-05
												0.0990234	6.23546e-05
												0.0991211	6.14565e-05
												0.0992187	6.01224e-05
												0.0993164	5.77427e-05
												0.0994141	5.39157e-05
												0.0995117	4.84526e-05
												0.0996094	4.13596e-05
												0.099707	3.28179e-05
												0.0998047	2.31968e-05
												0.0999023	1.32801e-05
												0.1	6.9988e-06

## Sheet: Figure 2
Figure 2a																Figure 2b
		Pump Efileld	Time(ps)		-DT/T (11.2MVcm-1)	Time(ps)		-DT/T(10.2MVcm-1)	-DT/T(9.2MVcm-1)	-DT/T(8MVcm-1)	-DT/T(6.5MVcm-1)	-DT/T(4.8MVcm-1)	-DT/T(3MVcm-1)	Time(ps)			-DT/T (11.2MVcm-1) Longscan	Time(ps)			-DT/T	E.Field
		0.0919102	-0.699175		-0.263258	-1.73333		-0.0264663	-0.00529326	-0.00176442	-0.0088221	-0.021173	-0.0194084	-1.12			-0.00403224	-3.67725			5.6	7.98444
		0.079582	-0.679175		-0.247456	-1.7		0.0358271	-0.0213116	-0.132136	0.085063	-0.00426483	0.00328418	-1.08667			-0.0727638	-3.54391			5.50698	7.9541
		0.0472209	-0.659175		-0.252318	-1.66667		0.000230877	-0.137444	-0.144149	0.0774988	0.00952872	0.0758115	-1.05333			-0.195783	-3.41058			5.27459	7.8633
		0.036654	-0.639175		-0.252665	-1.63333		0.0131345	-0.167256	-0.0938697	0.0232145	-0.0131639	0.0451098	-1.02			-0.268997	-3.27725			5.26432	7.71266
		0.010677	-0.619175		-0.267946	-1.6		0.00468041	-0.209527	-0.0987642	-0.0390789	-0.0523198	-0.0759175	-0.986667			-0.234133	-3.14391			4.5648	7.50339
		-0.00385252	-0.599175		-0.287568	-1.56667		0.0211437	-0.239339	-0.109888	-0.100037	-0.0585491	-0.125307	-0.953333			-0.0184758	-3.01058			4.12965	7.23713
		0.0214641	-0.579175		-0.394362	-1.53333		0.0349372	-0.165476	0.0084695	-0.0889137	0.000629655	-0.155564	-0.92			-0.0209661	-2.87725			3.60149	6.91579
		0.00187122	-0.559175		-0.415373	-1.5		0.0696436	-0.0315455	0.0271575	-0.0875788	0.105639	-0.149335	-0.886667			0.080637	-2.74391			3.06247	6.54189
		-0.0443591	-0.539175		-0.348171	-1.46667		0.0852169	0.0574451	0.0645336	-0.0168313	0.172826	-0.24589	-0.853333			0.0268471	-2.61058			2.53152	6.11825
		-0.0857461	-0.519175		-0.237558	-1.43333		0.131492	0.0454314	0.0707629	0.0672649	0.126996	-0.314412	-0.82			0.043781	-2.47725			2.04669	5.6481
		-0.110402	-0.499175		-0.192583	-1.4		0.129267	-0.0546831	0.0462905	0.0605906	0.104749	-0.414082	-0.786667			0.080139	-2.34391			1.58159	5.13501
		-0.116347	-0.479175		-0.118436	-1.36667		0.0611894	-0.0444491	0.0271575	0.075719	0.0575836	-0.337995	-0.753333			0.139905	-2.21058			1.04717	4.58287
		-0.0888281	-0.459175		0.00259691	-1.33333		0.000675831	0.000936082	0.0823317	0.0392328	0.0304415	-0.255234	-0.72			0.171781	-2.07725			0.799111	3.99589
		-0.139241	-0.439175		0.0324643	-1.3		0.0754279	-0.0297657	0.0814418	0.0650401	0.0882854	-0.19116	-0.686667			0.249976	-1.94391			0.505218	3.37853
		-0.179308	-0.419175		-0.0611318	-1.26667		0.0825472	-0.0448941	-0.00265433	0.0481319	0.13545	-0.136876	-0.653333			0.178754	-1.81058			0.291385	2.73549
		-0.205505	-0.399175		-0.0892627	-1.23333		0.162639	-0.0666968	-0.144594	0.0534713	0.122102	-0.120858	-0.62			0.0940845	-1.67725			0.0592805	2.07164
		-0.239847	-0.379175		-0.122429	-1.2		0.212473	-0.0346602	-0.153048	0.142462	0.208868	-0.171582	-0.586667			0.0910962	-1.54391			0.148388	1.39205
		-0.348158	-0.359175		-0.106801	-1.16667		0.228047	-0.0239813	-0.129911	0.0952969	0.208868	-0.183151	-0.553333			0.0771506	-1.41058			0.0411909	0.701872
		-0.495435	-0.339175		-0.0758918	-1.13333		0.182662	-0.0529032	-0.100544	0.1567	0.241349	-0.114183	-0.52			0.080139	-1.27725			0.0222973	0.00635822
		-0.588336	-0.319175		-0.120346	-1.1		0.180882	-0.0942839	-0.0898651	0.105976	0.252473	-0.202729	-0.486667			0.228559	-1.14391
		-0.698408	-0.299175		-0.194667	-1.06667		0.171983	0.00672047	-0.129466	0.0330035	0.312097	-0.346004	-0.453333			0.376481	-1.01058
		-0.874081	-0.279175		-0.227834	-1.03333		0.212473	0.0365323	-0.148599	-0.0114918	0.224886	-0.367362	-0.42			0.380466	-0.877248
		-1.18537	-0.259175		-0.150039	-1		0.301909	0.114844	-0.134805	0.0966318	0.133226	-0.29261	-0.386667			0.337633	-0.743915
		-1.52373	-0.239175		-0.0316117	-0.966667		0.348629	0.262568	-0.0311313	0.162485	0.0945148	-0.168468	-0.353333			0.316715	-0.610582
		-1.8513	-0.219175		0.0531284	-0.933333		0.410478	0.234536	0.150854	0.166489	0.158143	-0.0318671	-0.32			0.598116	-0.477248
		-2.11041	-0.199175		0.0437514	-0.9		0.414482	0.216738	0.207808	-0.0435284	0.223106	-0.0741377	-0.286667			1.4991	-0.343915
		-2.27398	-0.179175		-0.0371684	-0.866667		0.519936	0.261234	0.330171	-0.118726	0.073157	-0.123082	-0.253333			3.07544	-0.210582
		-2.17337	-0.159175		-0.0206719	-0.833333		0.693023	0.370692	0.319937	-0.0150514	-0.0318519	-0.208069	-0.22			4.42068	-0.0772483
		-1.74167	-0.139175		0.0246502	-0.8		1.00271	0.594059	0.270547	0.11354	0.0433452	-0.252119	-0.186667			5.34009	0.056085
		-0.778543	-0.119175		0.00381245	-0.766667		1.50996	1.0132	0.57178	0.30576	0.196854	-0.14533	-0.153333			6.16537	0.189418
		0.471439	-0.0991754		0.0918518	-0.733333		2.17739	1.66506	1.01317	0.526901	0.359707	-0.0701331	-0.12			6.83426	0.322752
		2.10799	-0.0791754		0.187184	-0.7		2.60276	2.11847	1.22497	0.54114	0.406872	-0.0487753	-0.0866667			7.31488	0.456085
		4.21786	-0.0591754		0.0944565	-0.666667		3.0664	2.14561	1.37804	0.651933	0.408652	-0.0812569	-0.0533333			7.75167	0.589418
		6.08093	-0.0391754		-0.0882208	-0.633333		3.64262	2.35385	1.63166	0.898437	0.515885	-0.178702	-0.02			8.03706	0.722752
		7.47228	-0.0191754		-0.086137	-0.6		4.14764	2.86554	1.88395	0.991432	0.677848	-0.134206	0.0133333			8.17651	0.856085
		7.98607	0.000824623		-0.116352	-0.566667		4.28424	3.10582	2.11977	1.00923	0.676958	-0.157789	0.0466667			8.4878	0.989418
		7.40842	0.0208246		0.00190232	-0.533333		4.36211	3.18636	2.219	1.03637	0.665835	-0.110624	0.08			8.77318	1.12275
		5.4489	0.0408246		0.136827	-0.5		4.74343	3.27223	2.32712	1.13115	0.57017	-0.0647936	0.113333			8.91264	1.25609
		2.51768	0.0608246		0.160443	-0.466667		4.89116	3.44042	2.45838	1.21658	0.561271	-0.05189	0.146667			9.3066	1.38942
		-0.849866	0.0808246		0.256296	-0.433333		4.86757	3.61307	2.6724	1.18499	0.585743	0.042885	0.18			9.83902	1.52275
		-3.75929	0.100825		0.387747	-0.4		4.9975	3.75545	2.67552	1.22592	0.61511	0.0589033	0.213333			10.0791	1.65609
		-5.89272	0.120825		0.420567	-0.366667		5.27782	3.78215	2.57852	1.21391	0.573729	0.0059539	0.246667			10.2121	1.78942
		-7.1024	0.140825		0.496972	-0.333333		5.39618	3.8084	2.53491	1.29489	0.593752	0.0976142	0.28			10.0263	1.92275
		-6.95997	0.160825		0.638495	-0.3		5.28182	3.79683	2.57674	1.30201	0.627569	0.167472	0.313333			10.1802	2.05609
		-5.49799	0.180825		0.761611	-0.266667		5.26937	3.79861	2.6773	1.38255	0.61422	0.172366	0.346667			10.4372	2.18942
		-3.50767	0.200825		0.968252	-0.233333		5.52343	3.83554	2.63414	1.30468	0.697426	0.135435	0.38			10.6105	2.32275
		-1.25823	0.220825		1.15128	-0.2		5.78863	3.94322	2.58964	1.35985	0.806885	0.0304263	0.413333			10.7654	2.45609
		0.879364	0.240825		1.57689	-0.166667		6.18063	4.23867	2.73959	1.37765	0.745036	-0.0865963	0.446667			10.728	2.58942
		2.16677	0.260825		2.48524	-0.133333		6.37596	4.40731	2.90556	1.3465	0.787752	-0.0278625	0.48			10.9004	2.72275
		2.59914	0.280825		3.37431	-0.1		6.5535	4.48651	3.0079	1.39545	0.885196	0.0700271	0.513333			11.0264	2.85609
		2.38295	0.300825		4.02775	-0.0666667		6.53481	4.58306	2.99232	1.32915	1.00711	0.0940546	0.546667			11.0438	2.98942
		1.80815	0.320825		4.64732	-0.0333333		6.25761	4.63646	3.04171	1.33494	0.939036	0.105178	0.58			11.1848	3.12275
		0.995382	0.340825		5.35147	1.39888e-13		6.03602	4.63646	3.11914	1.44039	0.931027	0.155903	0.613333			11.3222	3.25609
		0.392847	0.360825		5.81372	0.0333333		6.18285	4.67383	3.05684	1.62861	0.846485	0.196394	0.646667			11.4069	3.38942
		0.134398	0.380825		6.15094	0.0666667		6.31545	4.73435	3.05417	1.73806	0.870068	0.179931	0.68			11.4911	3.52275
		0.160595	0.400825		6.51004	0.1		6.34482	4.84648	3.20056	1.72516	1.08676	0.195504	0.713333			11.7057	3.65609
		0.398571	0.420825		6.84258	0.133333		6.53748	4.88296	3.33538	1.73094	1.10945	0.248898	0.746667			11.7486	3.78942
		0.870339	0.440825		7.05061	0.166667		6.83916	5.0516	3.40925	1.81549	1.04671	0.173701	0.78			11.8482	3.92275
		1.19726	0.460825		7.25482	0.2		7.1266	5.16061	3.54941	1.94363	0.981751	0.0308713	0.813333			11.9637	4.05609
		1.42554	0.480825		7.39825	0.233333		7.21025	5.19354	3.57121	1.98635	0.940816	-0.0692432	0.846667			12.1963	4.18942
		1.53033	0.500825		7.52797	0.266667		7.10257	5.15394	3.31358	1.94541	0.926132	-0.05189	0.88			12.282	4.32275
		1.49797	0.520825		7.69345	0.3		7.10969	5.08453	3.16274	1.98946	1.00489	0.0117383	0.913333			12.4538	4.45609
		1.26264	0.540825		7.77246	0.333333		7.13461	5.02401	3.15206	1.9948	1.16908	0.130096	0.946667			12.7357	4.58942
		0.912171	0.560825		7.86762	0.366667		7.13416	4.92657	3.38655	2.00326	1.28788	0.226651	0.98			12.5863	4.72275
		0.444361	0.580825		7.99681	0.4		7.41715	4.86071	3.42749	2.03262	1.14638	0.196394	1.01333			12.529	4.85609
		-0.024326	0.600825		8.23367	0.433333		7.4928	5.02179	3.44662	2.13719	0.949715	0.14122	1.04667			12.4135	4.98942
		-0.492132	0.620825		8.54519	0.466667		7.47366	5.25316	3.57966	2.08468	0.934586	0.193279	1.08			12.5539	5.12275
		-0.842383	0.640825		8.85637	0.5		7.37844	5.40133	3.80792	2.03396	0.977747	0.18616	1.11333			12.6635	5.25609
		-0.964342	0.660825		9.07326	0.533333		7.45586	5.47831	3.98502	2.12339	1.02536	0.139885	1.14667			12.6436	5.38942
		-0.967864	0.680825		9.11771	0.566667		7.82117	5.53259	3.96099	2.08201	1.0565	0.033541	1.18			12.537	5.52275
		-0.85669	0.700825		9.1316	0.6		7.99693	5.66074	3.98813	1.92628	1.14193	0.0366557	1.21333			12.7576	5.65609
		-0.669569	0.720825		9.22155	0.633333		7.99025	5.74439	4.03841	1.86488	1.25362	0.124756	1.24667			13.1466	5.78942
		-0.552012	0.740825		9.39919	0.666667		7.99515	5.62781	3.99302	1.95832	1.29055	0.220866	1.28			13.2532	5.92275
		-0.519651	0.760825		9.45598	0.7		7.81049	5.61402	3.98457	2.05621	1.22025	0.211522	1.31333			12.9917	6.05609
		-0.659442	0.780825		9.64681	0.733333		7.75621	5.59622	3.99035	2.18969	1.12725	0.198174	1.34667			12.8762	6.18942
		-0.959498	0.800825		9.87499	0.766667		7.90171	5.59444	4.03307	2.361	1.07875	0.23288	1.38			12.8936	6.32275
		-1.3038	0.820825		10.2733	0.8		8.01829	5.8672	4.08958	2.51495	0.968403	0.158573	1.41333			13.2293	6.45609
		-1.63182	0.840825		10.5644	0.833333		8.25144	6.08166	4.06021	2.45978	0.934141	0.322316	1.44667			13.5386	6.58942
		-1.79539	0.860825		10.7623	0.866667		8.68794	6.08567	3.95209	2.2987	0.937701	0.461586	1.48			13.7916	6.72275
		-1.68378	0.880825		11.0351	0.9		8.78093	6.03628	4.06021	2.2373	1.03292	0.51854	1.51333			14.2677	6.85609
		-1.30711	0.900825		11.1945	0.933333		8.61185	5.93439	4.23997	2.25688	1.10901	0.444233	1.54667			14.6263	6.98942
		-0.73715	0.920825		11.2063	0.966667		8.6519	5.82315	4.361	2.36856	1.06496	0.340559	1.58			14.8176	7.12275
		-0.0853062	0.940825		11.0209	1		8.44767	5.63538	4.32718	2.46868	1.03648	0.23199	1.61333			15.0397	7.25609
		0.483547	0.960825		10.895	1.03333		8.24521	5.59622	4.19058	2.43797	1.008	0.299178	1.64667			15.2818	7.38942
		0.935064	0.980825		10.7637	1.06667		8.29104	5.86052	4.00281	2.33163	0.972852	0.403297	1.68			15.5183	7.52275
		1.10105	1.00082		10.7233	1.1		8.1451	6.18178	3.96455	2.25999	1.1446	0.365031	1.71333			15.4979	7.65609
		1.03259	1.02082		10.8224	1.13333		8.0036	6.23562	4.06956	2.21416	1.29767	0.393063	1.74667			15.8082	7.78942
		0.709413	1.04082		11.0207	1.16667		8.03831	6.09902	4.14431	2.2017	1.2901	0.415311	1.78			16.1922	7.92275
		0.260541	1.06082		11.0751	1.2		8.09571	6.14084	4.04286	2.31339	1.37509	0.334774	1.81333			16.6405	8.05609
		-0.223777	1.08082		11.2994	1.23333		8.32263	6.23606	4.08913	2.57814	1.45563	0.258687	1.84667			16.6683	8.18942
		-0.510405	1.10082		11.5392	1.26667		8.7351	6.28145	4.10871	2.61907	1.37998	0.195504	1.88			16.626	8.32275
		-0.630823	1.12082		11.434	1.3		8.91754	6.54308	4.11138	2.42685	1.31636	0.172811	1.91333			16.6614	8.45609
		-0.584593	1.14082		11.07	1.33333		8.7796	6.6512	4.17056	2.3877	1.26608	0.245784	1.94667			16.9642	8.58942
		-0.326584	1.16082		10.7891	1.36667		8.36223	6.73441	4.36189	2.29692	1.29366	0.211522	1.98			16.9871	8.72275
		0.0408368	1.18082		10.6844	1.4		8.08414	6.49948	4.50472	2.33297	1.33949	0.195059	2.01333			16.8372	8.85609
		0.355864	1.20082		10.7561	1.43333		8.1709	6.30281	4.53364	2.40727	1.3297	0.130541	2.04667			16.8965	8.98942
		0.619376	1.22082		10.9148	1.46667		8.27769	6.38245	4.43709	2.53898	1.30701	-0.000720397	2.08			16.9995	9.12275
		0.684539	1.24082		11.0645	1.5		8.16112	6.49369	4.4006	2.58481	1.25451	-0.00472497	2.11333			17.2227	9.25609
		0.632144	1.26082		10.7384	1.53333		8.20873	6.45765	4.39348	2.47847	1.2376	0.0313162	2.14667			17.9294	9.38942
		0.371494	1.28082		10.9007	1.56667		8.46279	6.3691	4.62263	2.43708	1.13126	0.0531189	2.18			18.412	9.52275
		0.128675	1.30082		11.0346	1.6		8.61141	6.32238	4.70895	2.51629	1.17041	0.13588	2.21333			18.7328	9.65609
		-0.121409	1.32082		11.3215	1.63333		8.47436	6.32683	4.64355	2.47802	1.09388	0.14122	2.24667			18.7039	9.78942
		-0.316897	1.34082		11.5484	1.66667		8.65234	6.15909	4.656	2.28447	1.05294	0.23021	2.28			18.9569	9.92275
		-0.327245	1.36082		11.5024	1.7		8.93177	6.21649	4.51629	2.12384	1.0129	0.305852	2.31333			19.4729	10.0561
		-0.189654	1.38082		10.9787	1.73333		8.65546	6.24185	4.25555	2.21327	1.03693	0.353017	2.34667			19.7289	10.1894
		0.00781513	1.40082		10.9811	1.76667		8.27413	6.21782	4.19948	2.27824	1.12592	0.308967	2.38			19.6243	10.3228
		0.237206	1.42082		11.1758	1.8		8.19894	6.21026	4.26	2.31205	1.09788	0.33166	2.41333			19.6452	10.4561
		0.467256	1.44082		11.3981	1.83333		8.45078	6.31304	4.25688	2.36856	1.10233	0.208853	2.44667			19.4928	10.5894
		0.675073	1.46082		11.8521	1.86667		8.71286	6.52795	4.23196	2.40816	1.13526	0.137215	2.48			19.7727	10.7228
		0.769074	1.48082		12.2281	1.9		8.86904	6.67835	4.25688	2.361	1.14549	0.226206	2.51333			20.2259	10.8561
		0.774356	1.50082		12.2538	1.93333		9.14135	6.68547	4.30227	2.44554	1.28387	0.216417	2.54667			20.4132	10.9894
		0.629062	1.52082		11.9881	1.96667		9.31532	6.71439	4.36678	2.63064	1.28699	0.167917	2.58			20.2095	11.1228
		0.410239	1.54082		12.0678	2		9.47996	6.65743	4.48514	2.63197	1.36931	0.174591	2.61333			19.5879	11.2561
		0.207926	1.56082		12.0727	2.03333		9.4586	6.61294	4.50339	2.57146	1.39556	0.163912	2.64667			19.3115	11.3894
		0.00627412	1.58082		11.6872	2.06667		9.16982	6.60715	4.51184	2.46645	1.45696	0.0722519	2.68			19.4525	11.5228
		-0.135059	1.60082		11.7509	2.1		9.16359	6.68146	4.48826	2.46245	1.44895	0.105178	2.71333			19.8584	11.6561
		-0.176886	1.62082		11.9313	2.13333		9.23434	6.78069	4.39215	2.38236	1.36753	0.113633	2.74667			20.1657	11.7894
		-0.0868472	1.64082		12.0907	2.16667		9.30464	6.74909	4.32718	2.40015	1.23671	0.0789262	2.78			20.8316	11.9228
		0.0159605	1.66082		11.9728	2.2		9.23434	6.53418	4.23953	2.42418	1.21535	0.154123	2.81333			21.2873	12.0561
		0.1989	1.68082		11.9159	2.23333		9.06882	6.38646	4.30316	2.32318	1.27097	0.118527	2.84667			21.3929	12.1894
		0.361367	1.70082		12.2501	2.26667		8.86993	6.48168	4.43175	2.32496	1.23181	0.0931647	2.88			21.3496	12.3228
		0.403855	1.72082		12.4212	2.3		8.82988	6.35709	4.32496	2.30716	1.13704	0.0829308	2.91333			21.4173	12.4561
		0.455588	1.74082		12.4076	2.33333		9.00697	6.28901	4.21773	2.28002	1.04048	0.204403	2.94667			21.4795	12.5894
		0.436436	1.76082		12.4913	2.36667		9.15247	6.52929	4.16389	2.34187	1.04805	0.263137	2.98			21.3296	12.7228
		0.298626	1.78082		12.7355	2.4		9.22366	6.73931	4.29915	2.36367	1.17086	0.167472	3.01333			20.9949	12.8561
		0.151789	1.80082		12.8162	2.43333		9.34113	6.93953	4.46512	2.35388	1.28654	0.18794	3.04667			20.7877	12.9894
		0.00385252	1.82082		12.8659	2.46667		9.516	7.01651	4.47001	2.44153	1.31146	0.0873803	3.08			20.59	13.1228
		-0.112163	1.84082		12.699	2.5		9.57963	7.12864	4.38948	2.49448	1.24783	0.0669125	3.11333			20.5417	13.2561
		-0.255257	1.86082		12.5743	2.53333		9.35092	7.2025	4.54833	2.53319	1.13659	0.0611281	3.14667			20.8635	13.3894
		-0.402974	1.88082		12.4123	2.56667		9.21699	7.15934	4.72764	2.49226	1.16374	0.0896051	3.18			21.616	13.5228
		-0.445682	1.90082		12.168	2.6		9.24903	6.9907	4.69116	2.45711	1.17397	0.162577	3.21333			22.1933	13.6561
		-0.441719	1.92082		11.529	2.63333		9.19741	6.82296	4.6213	2.4184	1.27231	0.357022	3.24667			22.7964	13.7894
		-0.384262	1.94082		11.3302	2.66667		9.34647	6.69748	4.79083	2.40772	1.31502	0.388169	3.28			23.5584	13.9228
		-0.260761	1.96082		11.5135	2.7		9.48663	6.45365	5.1677	2.37613	1.41781	0.317421	3.31333			23.6725	14.0561
		-0.0921301	1.98082		11.6467	2.73333		9.49686	6.63252	5.27582	2.4669	1.40401	0.297843	3.34667			23.4628	14.1894
		0.0562469	2.00082		11.4099	2.76667		9.63169	7.00316	5.21531	2.45711	1.28209	0.28138	3.38			22.6764	14.3228
		0.157733	2.02082		11.529	2.8		9.69754	7.19182	5.2558	2.51362	1.21936	0.32899	3.41333			22.3556	14.4561
		0.280794	2.04082		11.944	2.83333		9.60855	6.97202	5.06759	2.48603	1.20156	0.344118	3.44667			22.6853	14.5894
		0.330547	2.06082		11.9501	2.86667		9.61923	6.84787	4.87982	2.58436	1.31191	0.316976	3.48			22.7142	14.7228
		0.329226	2.08082		12.4207	2.9		9.79409	6.88214	4.61551	2.7094	1.39155	0.261357	3.51333			22.4881	14.8561
		0.257238	2.10082		12.0996	2.93333		10.0237	6.99604	4.45355	2.74677	1.34394	0.275151	3.54667			22.2162	14.9894
		0.195158	2.12082		11.6524	2.96667		9.86084	7.02408	4.37835	2.66713	1.29455	0.292059	3.58			22.6236	15.1228
		0.120529	2.14082		11.7929	3		9.81189	7.0085	4.37034	2.67513	1.22826	0.301403	3.61333			23.1814	15.2561
		-0.0538252	2.16082		12.1465	3.03333		9.78074	7.07702	4.5025	2.73387	1.17086	0.266251	3.64667			23.3796	15.3894
		-0.124492	2.18082		12.383	3.06667		9.59609	7.2421	4.64933	2.59682	1.06763	0.264917	3.68			23.7118	15.5228
		-0.18261	2.20082		12.3057	3.1		9.17561	7.2955	4.71474	2.45711	1.06496	0.219976	3.71333			24.1352	15.6561
		-0.207926	2.22082		12.2913	3.13333		9.04479	7.26035	4.67514	2.32051	1.18687	0.102954	3.74667			23.5619	15.7894
		-0.177547	2.24082		12.0866	3.16667		9.27928	7.0045	4.74055	2.33386	1.2158	0.0219722	3.78			21.9562	15.9228
		-0.114145	2.26082		11.8436	3.2		9.51422	6.88392	4.85356	2.24842	1.2643	0.143444	3.81333			21.6688	16.0561
		-0.0472209	2.28082		11.9414	3.23333		9.55426	6.94932	4.88782	2.20215	1.29544	0.246229	3.84667			22.3501	16.1894
		-0.0267475	2.30082		12.2479	3.26667		9.65749	7.16646	4.82197	2.26533	1.26074	0.214192	3.88			21.9477	16.3228
		-0.000110072	2.32082		12.6877	3.3		9.41366	7.27147	4.68893	2.35966	1.25495	0.167917	3.91333			21.3027	16.4561
		0.0282885	2.34082		12.7053	3.33333		9.54759	7.31952	4.52118	2.42507	1.24561	0.127871	3.94667			22.2057	16.5894
		-0.0170612	2.36082		12.7327	3.36667		9.65037	7.52287	4.36812	2.35388	1.26652	0.0660226	3.98			22.9647	16.7228
		-0.042818	2.38082		12.0796	3.4		9.63969	7.46235	4.51006	2.27913	1.29277	0.0678024	4.01333			23.6237	16.8561
		-0.0219044	2.40082		11.4477	3.43333		9.56494	6.99604	4.71029	2.38369	1.24961	0.126536	4.04667			23.9399	16.9894
		-0.0210238	2.42082		11.4503	3.46667		9.60543	6.77713	4.83443	2.37435	1.16552	0.238219	4.08			23.6132	17.1228
		0.0241058	2.44082		11.6959	3.5		9.97207	6.86923	4.92654	2.55099	1.06407	0.18171	4.11333			23.9638	17.2561
		0.0447994	2.46082		12.2491	3.53333		10.1603	6.90216	4.91497	2.68492	1.11079	0.123866	4.14667			24.2263	17.3894
		0.127574	2.48082		12.81	3.56667		10.2328	6.88258	4.87893	2.74099	1.21402	0.0571235	4.18			24.1252	17.5228
		0.185031	2.50082		12.8906	3.6		10.2119	6.88169	4.78504	2.66668	1.28387	-0.0082846	4.21333			24.045	17.6561
		0.206165	2.52082		12.4926	3.63333		10.0655	6.7887	4.76235	2.50783	1.25584	-0.0336469	4.24667			23.5818	17.7894
		0.175124	2.54082		12.3338	3.66667		10.0709	6.94932	4.61907	2.51006	1.25495	0.0744767	4.28			23.5559	17.9228
		0.154651	2.56082		12.536	3.7		10.1425	7.12997	4.70628	2.56034	1.29589	0.138995	4.31333			23.8249	18.0561
		0.0641721	2.58082		12.6539	3.73333		10.0388	7.33421	4.98171	2.57814	1.2861	-0.000720397	4.34667			24.4808	18.1894
		-0.00737482	2.60082		12.5162	3.76667		10.0014	7.40718	5.06358	2.63019	1.20467	-0.10039	4.38			25.212	18.3228
		-0.117227	2.62082		12.3311	3.8		9.91557	7.0837	5.01063	2.64354	1.23004	-0.071023	4.41333			25.2463	18.4561
		-0.147607	2.64082		11.9787	3.83333		9.94182	6.87279	4.91541	2.69738	1.41069	-0.0354267	4.44667			24.5849	18.5894
		-0.153991	2.66082		12.1206	3.86667		10.0571	6.87146	4.93632	2.66802	1.34928	0.0962794	4.48			23.8075	18.7228
		-0.0963133	2.68082		12.5075	3.9		10.1238	7.04143	4.9786	2.69827	1.25451	0.219976	4.51333			23.3861	18.8561
		-0.0525044	2.70082		12.5245	3.93333		9.9743	7.24032	4.9074	2.72497	1.14149	0.220421	4.54667			23.2302	18.9894
		0.0613102	2.72082		12.9062	3.96667		9.8328	7.17135	5.00307	2.67336	1.19711	0.102954	4.58			23.3702	19.1228
		0.165438	2.74082		12.8477	4		9.97697	7.14599	5.11342	2.656	1.22915	0.156793	4.61333			24.1984	19.2561
		0.248433	2.76082		12.5254	4.03333		9.78519	7.1758	5.10274	2.68092	1.20111	0.1341	4.64667			24.6138	19.3894
		0.306551	2.78082		12.5132	4.06667		9.59075	7.20606	5.10051	2.73342	1.31235	0.153233	4.68			25.0048	19.5228
		0.302588	2.80082		12.5193	4.1		9.6041	7.42765	5.06714	2.68581	1.39244	0.197729	4.71333			25.4346	19.6561
		0.309192	2.82082		13.0095	4.13333		9.69576	7.54467	5.05157	2.56657	1.41914	0.259577	4.74667			25.6204	19.7894
		0.21431	2.84082		13.7336	4.16667		9.78119	7.64745	5.0578	2.37034	1.44984	0.32543	4.78			25.4052	19.9228
		0.073418	2.86082		13.6213	4.2		9.95161	7.73333	5.05468	2.3036	1.47921	0.238664	4.81333			25.3659	20.0561
		-0.0342325	2.88082		13.391	4.23333		9.75983	7.43165	5.10452	2.32006	1.40134	0.070917	4.84667			26.0477	20.1894
		-0.15267	2.90082		13.031	4.26667		9.67351	7.28482	5.08271	2.41528	1.3524	0.0157429	4.88			26.1951	20.3228
		-0.217173	2.92082		13.1189	4.3		9.84081	7.13086	4.82598	2.55811	1.26519	0.109183	4.91333			25.6831	20.4561
		-0.268686	2.94082		13.8725	4.33333		10.0606	7.36224	4.72586	2.61551	1.06674	0.304962	4.94667			24.7871	20.5894
		-0.248873	2.96082		14.128	4.36667		10.3765	7.63455	4.54877	2.60394	0.917678	0.308077	4.98			24.7054	20.7228
		-0.148487	2.98082		13.3976	4.4		10.7218	7.69818	4.41395	2.6956	0.954164	0.256018	5.01333			25.0342	20.8561
		-0.0313706	3.00082		12.9201	4.43333		10.631	7.51041	4.50561	2.63331	1.1357	0.337444	5.04667			24.9649	20.9894
		0.0329116	3.02082		13.0863	4.46667		10.2159	7.28126	4.6431	2.63998	1.15929	0.394843	5.08			24.5924	21.1228
		0.0969738	3.04082		13.2389	4.5		10.1999	7.23053	4.71118	2.6035	1.1099	0.366366	5.11333			24.8862	21.2561
		0.074739	3.06082		13.1802	4.53333		10.2061	7.28571	4.60305	2.55767	1.21713	0.268921	5.14667			25.4964	21.3894
		0.0591088	3.08082		13.2297	4.56667		10.4126	7.38271	4.67603	2.55722	1.37642	0.219086	5.18			25.7907	21.5228
		0.0100165	3.10082		13.9781	4.6		10.6724	7.51486	4.83399	2.44865	1.40935	0.157238	5.21333			25.9082	21.6561
		0.00165108	3.12082		14.4765	4.63333		10.7307	7.57626	4.91141	2.42196	1.31636	0.207073	5.24667			25.4326	21.7894
		0.0357735	3.14082		14.3541	4.66667		10.5759	7.51085	4.83532	2.43397	1.20645	0.250233	5.28			24.9435	21.9228
		0.0410569	3.16082		14.2427	4.7		10.2324	7.27547	4.87448	2.42552	1.23537	0.238664	5.31333			25.0297	22.0561
		0.0520641	3.18082		13.9102	4.73333		9.95873	7.19494	5.10318	2.41973	1.25762	0.207518	5.34667			24.9072	22.1894
		0.0401763	3.20082		13.3608	4.76667		10.1487	7.2599	5.28561	2.51139	1.34305	0.128761	5.38			24.3279	22.3228
		0.038195	3.22082		12.7994	4.8		10.4771	7.3609	5.18728	2.67602	1.28254	0.0913849	5.41333			24.0844	22.4561
		0.0509634	3.24082		12.2389	4.83333		10.5843	7.40585	5.08182	2.73164	1.21224	0.201288	5.44667			24.2343	22.5894
					11.845	4.86667		10.5358	7.2559	5.09873	2.64666	1.27008	0.216862	5.48			24.6541	22.7228
					12.0499	4.9		10.5136	7.06946	5.06358	2.44776	1.34083	0.235995	5.51333			25.3215	22.8561
					12.6056	4.93333		10.6328	7.16379	4.90874	2.53942	1.36397	0.143444	5.54667			25.6303	22.9894
					13.4672	4.96667		10.5176	7.25545	4.7361	2.71741	1.34928	0.00728876	5.58			25.832	23.1228
					13.6874	5		10.761	7.32753	4.73699	2.82642	1.39511	-0.0318671	5.61333			25.9232	23.2561
					13.6266	5.03333		10.7414	7.4668	4.82687	2.83576	1.37687	-0.0492203	5.64667			25.8315	23.3894
					13.4815	5.06667		10.5848	7.55223	4.84956	2.77302	1.21046	-0.0510001	5.68			26.1125	23.5228
					13.482	5.1		10.7178	7.62565	4.89583	2.70406	1.0703	-0.0269726	5.71333			26.5557	23.6561
					13.6261	5.13333		11.0253	7.90063	4.85846	2.63509	1.09299	-0.0652386	5.74667			26.6434	23.7894
					13.2566	5.16667		10.9528	7.90998	4.76413	2.67158	1.02046	-0.115073	5.78			26.7903	23.9228
					12.8532	5.2		10.9634	7.63856	4.87492	2.65244	1.06629	0.0517841	5.81333			27.2864	24.0561
					13.0168	5.23333		11.0498	7.37381	4.93277	2.53319	1.13081	0.192389	5.84667			27.126	24.1894
					13.3901	5.26667		10.8402	7.39383	4.85089	2.4531	1.23715	0.13588	5.88			26.7968	24.3228
					13.4335	5.3		10.7463	7.40674	4.87893	2.50694	1.35017	0.0580134	5.91333			26.5044	24.4561
					12.9895	5.33333		10.3027	7.35824	4.85668	2.46467	1.36441	0.0366557	5.94667			25.6318	24.5894
					12.7872	5.36667		9.85461	7.51842	4.92431	2.39392	1.23404	0.127871	5.98			25.3275	24.7228
					13.308	5.4		9.78608	7.58294	4.85134	2.49226	1.26875	0.229765	6.01333			25.0436	24.8561
					13.5593	5.43333		9.96362	7.33688	4.65467	2.56256	1.28921	0.221756	6.04667			24.8793	24.9894
					13.3191	5.46667		10.2431	7.50685	4.79305	2.52563	1.33282	0.246229	6.08			24.9978	25.1228
					12.8077	5.5		10.7476	7.4984	4.81752	2.59282	1.33816	0.328545	6.11333			25.2961	25.2561
					12.2319	5.53333		10.8073	7.19405	4.83354	2.64488	1.38443	0.173256	6.14667			25.7618	25.3894
					11.9103	5.56667		10.8384	7.24299	4.89094	2.71874	1.38176	0.120307	6.18			26.2584	25.5228
					11.8858	5.6		10.6693	7.6034	4.83221	2.66179	1.35462	0.130541	6.21333			26.3002	25.6561
					11.9289	5.63333		10.2337	7.85347	4.82553	2.48781	1.32259	0.211077	6.24667			26.4556	25.7894
					12.0503	5.66667		9.87063	7.98873	4.97726	2.44198	1.31769	0.18794	6.28			26.351	25.9228
					12.1341	5.7		9.65749	7.71865	4.79261	2.45488	1.24249	0.22932	6.31333			25.977	26.0561
					12.3745	5.73333		9.83592	7.56692	4.76101	2.46245	1.30523	0.154568	6.34667			25.8983	26.1894
					12.5773	5.76667		10.0499	7.68038	4.88115	2.51006	1.32659	0.0504492	6.38			26.1598	26.3228
					12.8065	5.8		10.3076	7.86148	5.08316	2.57324	1.33549	0.00150437	6.41333			26.1573	26.4561
					12.4681	5.83333		10.134	7.90464	5.23667	2.67736	1.28921	-0.0131791	6.44667			26.1045	26.5894
					12.5219	5.86667		10.2938	7.97583	5.22554	2.60661	1.33994	0.0277566	6.48			25.9859	26.7228
					12.5544	5.9		10.7828	7.78628	5.06136	2.49137	1.38399	0.142999	6.51333			26.0681	26.8561
					13.0104	5.93333		11.0115	7.69862	4.96925	2.5728	1.46364	0.180376	6.54667			26.4277	26.9894
					13.5431	5.96667		10.8709	7.56914	5.09562	2.53408	1.48143	0.201733	6.58			26.86	27.1228
					14.0901	6		10.9109	7.99407	5.30208	2.55544	1.46853	0.18972	6.61333			27.1937	27.2561
					14.1233	6.03333											27.1389	27.3894
					13.7008	6.06667											27.12	27.5228
					14.0391	6.1											27.0876	27.6561
					14.319	6.13333											27.0089	27.7894
					13.9034	6.16667											27.3242	27.9228
					13.4742	6.2											28.0115	28.0561
					13.0588	6.23333											28.1146	28.1894
					12.9428	6.26667											27.6375	28.3228
					12.4478	6.3											27.2256	28.4561
					12.2772	6.33333											26.9103	28.5894
					12.4408	6.36667											26.5343	28.7228
					12.8826	6.4											26.6379	28.8561
					13.5103	6.43333											26.9766	28.9894
					13.7821	6.46667											27.1499	29.1228
					14.2988	6.5											27.6136	29.2561
					14.2191	6.53333											27.7974	29.3894
					13.814	6.56667											27.3073	29.5228
					13.5827	6.6											26.7689	29.6561
					13.2177	6.63333											26.5378	29.7894
					12.9531	6.66667											26.476	29.9228
					12.9623	6.7											27.1459	30.0561
					13.2252	6.73333											27.6056	30.1894
					13.6527	6.76667											27.5085	30.3228
					13.7013	6.8											27.368	30.4561
					13.7168	6.83333											27.4393	30.5894
					13.9396	6.86667											27.7939	30.7228
					14.2568	6.9											27.8616	30.8561
																	27.9478	30.9894
																	27.7386	31.1228
																	27.6644	31.2561
																	27.8302	31.3894
																	28.0678	31.5228
																	28.2013	31.6561
																	28.3701	31.7894
																	28.672	31.9228
																	28.5474	32.0561
																	28.5479	32.1894
																	28.5918	32.3228
																	28.6695	32.4561
																	28.8109	32.5894
																	28.9379	32.7228
																	29.0799	32.8561
																	28.6336	32.9894
																	28.4772	33.1228
																	29.1087	33.2561
																	29.2387	33.3894
																	28.9155	33.5228
																	28.7427	33.6561
																	28.8732	33.7894
																	29.5216	33.9228
																	29.8807	34.0561
																	29.9251	34.1894
																	29.7029	34.3228
																	29.3349	34.4561
																	28.7462	34.5894
																	27.9896	34.7228
																	27.4667	34.8561
																	27.9871	34.9894
																	28.6246	35.1228
																	28.9817	35.2561
																	28.8916	35.3894
																	29.4589	35.5228
																	30.0127	35.6561
																	29.8922	35.7894
																	29.6795	35.9228
																	29.6212	36.0561
																	29.7338	36.1894
																	29.8409	36.3228
																	29.8573	36.4561
																	29.7697	36.5894
																	29.7567	36.7228
																	29.8284	36.8561
																	29.695	36.9894
																	29.5351	37.1228
																	29.3752	37.2561
																	29.0151	37.3894
																	29.3623	37.5228
																	29.8738	37.6561
																	30.1606	37.7894
																	30.6198	37.9228
																	31.0741	38.0561
																	31.1373	38.1894
																	30.8196	38.3228
																	30.3604	38.4561
																	30.4724	38.5894
																	30.7817	38.7228
																	31.0153	38.8561
																	31.3933	38.9894
																	32.5712	39.1228
																	32.4846	39.2561
																	31.1164	39.3894
																	30.2189	39.5228
																	29.687	39.6561
																	29.6571	39.7894
																	29.8429	39.9228
																	30.1552	40.0561
																	30.8997	40.1894
																	31.1428	40.3228
																	31.9093	40.4561
																	32.3411	40.5894
																	31.9686	40.7228
																	31.4929	40.8561
																	30.9869	40.9894
																	30.9645	41.1228
																	31.6329	41.2561
																	32.0527	41.3894
																	31.7186	41.5228
																	31.6578	41.6561
																	31.6857	41.7894
																	31.3689	41.9228
																	31.4277	42.0561
																	31.6239	42.1894
																	31.6319	42.3228
																	31.7604	42.4561
																	32.1653	42.5894
																	32.4482	42.7228
																	32.237	42.8561
																	31.72	42.9894
																	31.3669	43.1228
																	31.5587	43.2561
																	31.4347	43.3894
																	30.718	43.5228
																	30.5162	43.6561
																	31.1403	43.7894
																	31.9008	43.9228
																	32.3854	44.0561
																	32.4318	44.1894
																	32.3899	44.3228
																	32.6469	44.4561
																	32.4552	44.5894
																	32.2236	44.7228
																	31.5532	44.8561
																	31.9198	44.9894
																	32.7426	45.1228
																	32.7958	45.2561
																	32.1035	45.3894
																	31.9691	45.5228
																	31.8132	45.6561
																	32.2126	45.7894
																	32.8078	45.9228
																	32.5488	46.0561
																	31.7041	46.1894
																	31.8695	46.3228
																	32.1738	46.4561
																	32.504	46.5894
																	32.4108	46.7228
																	32.5642	46.8561
																	32.495	46.9894
																	32.3889	47.1228
																	31.7948	47.2561
																	31.6219	47.3894
																	32.2226	47.5228
																	32.6703	47.6561
																	32.2555	47.7894
																	32.0762	47.9228
																	31.7888	48.0561
																	32.4328	48.1894
																	33.4742	48.3228
																	32.8202	48.4561
																	32.2659	48.5894
																	32.5727	48.7228
																	32.8342	48.8561
																	32.8745	48.9894
																	32.7919	49.1228
																	32.629	49.2561
																	32.2231	49.3894
																	32.2101	49.5228
																	32.2306	49.6561
																	32.3112	49.7894
																	32.9707	49.9228
																	33.2182	50.0561
																	32.7854	50.1894
																	32.4338	50.3228
																	32.5498	50.4561
																	32.9413	50.5894
																	33.6635	50.7228
																	33.6107	50.8561
																	33.4388	50.9894
																	33.2849	51.1228
																	33.0065	51.2561
																	33.1893	51.3894
																	33.7765	51.5228
																	34.2467	51.6561
																	34.8583	51.7894
																	34.6835	51.9228
																	34.1864	52.0561
																	33.8876	52.1894
																	33.7929	52.3228
																	33.8114	52.4561
																	32.9851	52.5894
																	30.9874	52.7228
																	30.8191	52.8561
																	31.1523	52.9894
																	31.3988	53.1228
																	33.148	53.2561
																	33.6799	53.3894
																	33.0444	53.5228
																	32.4711	53.6561
																	32.2365	53.7894
																	32.9642	53.9228
																	33.0733	54.0561
																	32.5498	54.1894
																	32.3077	54.3228
																	32.1603	54.4561
																	32.5105	54.5894
																	32.245	54.7228
																	33.1036	54.8561
																	33.7073	54.9894
																	33.2541	55.1228
																	32.7709	55.2561
																	32.892	55.3894
																	32.6947	55.5228
																	32.5633	55.6561
																	32.6599	55.7894
																	32.8098	55.9228
																	33.6495	56.0561
																	33.8677	56.1894
																	33.8821	56.3228
																	34.164	56.4561
																	35.0306	56.5894
																	34.5415	56.7228
																	33.9548	56.8561
																	34.2068	56.9894
																	34.8005	57.1228
																	34.6172	57.2561
																	33.4916	57.3894
																	33.5275	57.5228
																	34.2188	57.6561
																	34.4932	57.7894
																	34.9863	57.9228
																	35.2064	58.0561
																	35.1795	58.1894
																	35.1103	58.3228
																	34.543	58.4561
																	34.176	58.5894
																	33.7695	58.7228
																	33.6386	58.8561
																	33.6515	58.9894
																	33.7865	59.1228
																	34.0654	59.2561
																	34.2706	59.3894
																	34.0415	59.5228
																	34.2083	59.6561
																	34.6342	59.7894
																	34.17	59.9228
																	34.6287	60.0561
																	34.0186	60.1894
																	33.5594	60.3228
																	33.4418	60.4561
																	33.0962	60.5894
																	32.7889	60.7228
																	32.5896	60.8561
																	32.5055	60.9894
																	32.7306	61.1228
																	32.9791	61.2561
																	34.034	61.3894
																	34.6302	61.5228
																	34.9006	61.6561
																	34.9519	61.7894
																	34.4708	61.9228
																	34.1491	62.0561
																	34.416	62.1894
																	34.4534	62.3228
																	34.4449	62.4561
																	34.5729	62.5894
																	34.156	62.7228
																	34.422	62.8561
																	35.2831	62.9894
																	35.5655	63.1228
																	35.7872	63.2561
																	35.059	63.3894
																	34.4549	63.5228
																	33.9269	63.6561
																	33.9035	63.7894
																	34.541	63.9228
																	35.0087	64.0561
																	35.2537	64.1894
																	34.9435	64.3228
																	34.3114	64.4561
																	33.8936	64.5894
																	33.9274	64.7228
																	33.8169	64.8561
																	33.9907	64.9894
																	34.301	65.1228
																	34.2845	65.2561
																	34.9624	65.3894
																	35.2752	65.5228
																	35.6831	65.6561
																	35.4186	65.7894
																	35.6472	65.9228
																	35.8698	66.0561
																	35.5102	66.1894
																	35.3703	66.3228
																	35.2428	66.4561
																	35.4983	66.5894
																	35.3384	66.7228
																	35.0231	66.8561
																	34.8055	66.9894
																	34.7288	67.1228
																	34.0768	67.2561
																	33.8736	67.3894
																	33.9065	67.5228
																	33.9329	67.6561
																	34.0908	67.7894
																	34.2337	67.9228
																	33.9742	68.0561
																	33.528	68.1894
																	33.4946	68.3228
																	34.4852	68.4561
																	34.94	68.5894
																	35.2856	68.7228
																	35.1317	68.8561
																	34.2208	68.9894
																	33.3442	69.1228
																	33.2092	69.2561
																	33.275	69.3894
																	33.2102	69.5228
																	33.1051	69.6561
																	32.886	69.7894
																	33.1211	69.9228
																	33.9852	70.0561
																	33.8084	70.1894
																	33.3576	70.3228
																	33.7312	70.4561
																	33.7093	70.5894
																	33.7392	70.7228
																	34.2317	70.8561
																	35.3793	70.9894
																	35.9371	71.1228
																	35.2388	71.2561
																	34.2845	71.3894
																	33.9209	71.5228
																	33.5579	71.6561
																	33.9708	71.7894
																	34.9733	71.9228
																	34.807	72.0561
																	34.2945	72.1894
																	34.2372	72.3228
																	34.0519	72.4561
																	33.8602	72.5894
																	34.2322	72.7228
																	34.2168	72.8561
																	33.9772	72.9894
																	33.3183	73.1228
																	33.2979	73.2561
																	33.7307	73.3894
																	33.779	73.5228
																	33.8891	73.6561
																	33.4732	73.7894
																	33.3238	73.9228
																	33.2511	74.0561
																	32.8432	74.1894
																	32.7505	74.3228
																	32.9846	74.4561
																	33.2491	74.5894
																	33.3203	74.7228
																	32.8407	74.8561
																	32.7012	74.9894
																	33.4279	75.1228
																	34.1525	75.2561
																	34.2307	75.3894
																	34.1784	75.5228
																	33.7586	75.6561
																	33.6201	75.7894
																	33.5569	75.9228
																	34.0619	76.0561
																	34.2502	76.1894
																	34.2591	76.3228
																	33.9269	76.4561
																	34.2432	76.5894
																	34.7547	76.7228
																	34.4857	76.8561
																	34.0644	76.9894
																	34.1615	77.1228
																	34.3592	77.2561
																	34.9813	77.3894
																	34.9255	77.5228
																	34.677	77.6561
																	34.8862	77.7894
																	34.6028	77.9228
																	34.7238	78.0561
																	35.1835	78.1894
																	34.7557	78.3228
																	33.9508	78.4561
																	33.8169	78.5894
																	34.159	78.7228
																	34.5854	78.8561
																	34.8453	78.9894
																	34.6073	79.1228
																	34.7004	79.2561
																	35.0909	79.3894
																	35.319	79.5228
																	35.2403	79.6561
																	35.2791	79.7894
																	35.198	79.9228
																	35.5157	80.0561
																	36.1084	80.1894
																	35.6372	80.3228
																	35.1013	80.4561
																	34.2113	80.5894
																	34.2088	80.7228
																	35.0062	80.8561
																	35.3837	80.9894
																	35.0037	81.1228
																	34.5336	81.2561
																	34.3458	81.3894
																	34.3169	81.5228
																	34.1032	81.6561
																	33.7755	81.7894
																	33.3611	81.9228
																	32.8815	82.0561
																	33.3512	82.1894
																	33.8099	82.3228
																	33.5589	82.4561
																	33.3332	82.5894
																	33.8004	82.7228
																	33.5848	82.8561
																	33.5021	82.9894
																	33.5718	83.1228
																	33.6047	83.2561
																	33.6361	83.3894
																	33.649	83.5228
																	33.4837	83.6561
																	33.8746	83.7894
																	33.8751	83.9228
																	33.5668	84.0561
																	33.5743	84.1894
																	33.4189	84.3228
																	33.6376	84.4561
																	34.151	84.5894
																	34.553	84.7228
																	34.9425	84.8561
																	34.8299	84.9894
																	34.0833	85.1228
																	33.2013	85.2561
																	33.4807	85.3894
																	34.2352	85.5228
																	34.5126	85.6561
																	34.814	85.7894
																	34.5216	85.9228
																	34.3308	86.0561
																	34.3702	86.1894
																	34.6192	86.3228
																	34.3697	86.4561
																	33.8353	86.5894
																	33.9025	86.7228
																	33.5011	86.8561
																	34.3179	86.9894
																	35.3733	87.1228
																	35.5356	87.2561
																	35.6303	87.3894
																	35.694	87.5228
																	35.195	87.6561
																	34.5749	87.7894
																	34.4748	87.9228
																	34.7303	88.0561
																	34.7273	88.1894
																	34.4349	88.3228
																	34.036	88.4561
																	34.0111	88.5894
																	34.1994	88.7228
																	34.4115	88.8561
																	34.8523	88.9894
																	35.3125	89.1228
																	35.696	89.2561
																	35.9281	89.3894
																	35.7503	89.5228
																	35.2049	89.6561
																	34.5336	89.7894
																	34.1336	89.9228
																	33.9205	90.0561
																	34.9141	90.1894
																	35.8673	90.3228
																	35.6367	90.4561
																	34.8971	90.5894
																	34.6312	90.7228
																	34.4564	90.8561
																	35.0276	90.9894
																	35.1198	91.1228
																	35.0944	91.2561
																	34.5087	91.3894
																	34.558	91.5228
																	34.6222	91.6561
																	35.0784	91.7894
																	35.2224	91.9228
																	35.3743	92.0561
																	35.6029	92.1894
																	35.7239	92.3228
																	35.064	92.4561
																	33.8716	92.5894
																	33.4597	92.7228
																	33.2296	92.8561
																	33.7043	92.9894
																	34.7706	93.1228
																	35.1362	93.2561
																	35.0575	93.3894
																	34.544	93.5228
																	34.4852	93.6561
																	34.677	93.7894
																	34.4275	93.9228
																	33.6645	94.0561
																	33.9304	94.1894
																	34.9868	94.3228
																	34.2686	94.4561
																	33.4916	94.5894
																	33.6062	94.7228
																	34.3577	94.8561
																	35.3678	94.9894
																	35.6651	95.1228
																	35.9107	95.2561
																	36.6309	95.3894
																	36.4665	95.5228
																	36.218	95.6561
																	36.3111	95.7894
																	35.7025	95.9228
																	35.3912	96.0561
																	35.0107	96.1894
																	34.6058	96.3228
																	33.8677	96.4561
																	33.7666	96.5894
																	34.1316	96.7228
																	33.9927	96.8561
																	33.7347	96.9894
																	33.9713	97.1228
																	34.3528	97.2561
																	34.0609	97.3894
																	34.3194	97.5228
																	34.8433	97.6561
																	35.1128	97.7894
																	34.5918	97.9228
																	34.4439	98.0561
																	34.6347	98.1894
																	34.8438	98.3228
																	34.7527	98.4561
																	35.2931	98.5894
																	35.5232	98.7228
																	35.2986	98.8561
																	34.9948	98.9894
																	34.9365	99.1228
																	35.5491	99.2561
																	35.6253	99.3894
																	34.9848	99.5228
																	33.0399	99.6561
																	31.9721	99.7894
																	33.2436	99.9228
																	33.5315	100.056
																	32.255	100.189
																	31.8251	100.323
																	32.1404	100.456
																	33.144	100.589
																	33.9862	100.723
																	34.5201	100.856
																	34.0783	100.989
																	34.3582	101.123
																	34.9141	101.256
																	33.9852	101.389
																	33.2416	101.523
																	33.395	101.656
																	34.1361	101.789
																	34.6028	101.923
																	35.0122	102.056
																	35.0266	102.189
																	34.9121	102.323
																	35.0605	102.456
																	34.9449	102.589
																	34.8792	102.723
																	35.4654	102.856
																	34.9913	102.989
																	35.1571	103.123
																	35.6382	103.256
																	35.1457	103.389
																	34.9943	103.523
																	34.5505	103.656
																	33.3004	103.789
																	32.7924	103.923
																	32.5588	104.056
																	33.149	104.189
																	34.1949	104.323
																	34.5415	104.456
																	34.5834	104.589
																	34.6162	104.723
																	34.4125	104.856
																	33.4911	104.989
																	33.7441	105.123
																	34.0226	105.256
																	33.8308	105.389
																	33.6779	105.523
																	33.91	105.656
																	33.4478	105.789
																	32.6748	105.923
																	31.853	106.056
																	32.247	106.189
																	33.0897	106.323
																	33.654	106.456
																	33.3746	106.589
																	33.3487	106.723
																	34.0066	106.856
																	34.6994	106.989
																	34.1067	107.123
																	33.1714	107.256
																	32.6788	107.389
																	31.7544	107.523
																	31.6314	107.656
																	31.8351	107.789
																	31.4964	107.923
																	31.7713	108.056
																	32.4507	108.189
																	33.5653	108.323
																	33.9737	108.456
																	33.8149	108.589
																	33.7999	108.723
																	32.9677	108.856
																	33.0528	108.989
																	33.5813	109.123
																	33.14	109.256
																	32.6659	109.389
																	32.8427	109.523
																	32.8367	109.656
																	32.5936	109.789
																	32.9577	109.923
																	33.0753	110.056
																	33.1783	110.189
																	33.0324	110.323
																	32.8173	110.456
																	32.379	110.589
																	31.7141	110.723
																	31.7036	110.856
																	31.9317	110.989
																	32.6016	111.123
																	33.2336	111.256
																	33.4667	111.389
																	33.2167	111.523
																	32.5896	111.656
																	32.3486	111.789
																	31.9063	111.923
																	31.8182	112.056
																	31.6762	112.189
																	31.8062	112.323
																	32.5095	112.456
																	32.5259	112.589
																	32.2574	112.723
																	31.6927	112.856
																	31.5821	112.989
																	31.9128	113.123
																	32.252	113.256
																	32.6848	113.389
																	32.4716	113.523
																	32.2963	113.656
																	31.864	113.789
																	31.604	113.923
																	31.4456	114.056
																	31.4635	114.189
																	32.1509	114.323
																	32.1867	114.456
																	32.3192	114.589
																	32.3381	114.723
																	31.736	114.856
																	31.4785	114.989
																	31.1986	115.123
																	31.0641	115.256
																	31.0536	115.389
																	31.6732	115.523
																	32.4148	115.656
																	32.9732	115.789
																	32.6414	115.923
																	31.8251	116.056

## Sheet: Figure 3
Figure 3b				Figure 3c				Figure 3d				Figure 3e
		-DT/T 4K	Time(ps)			-DT/T 115K	Time(ps)			-DT/T 135K	Time(ps)			-DT/T 175K	Time(ps)
		-0.263258	-1.73333			-0.7	-1.73333			0	-1.73333			0	-1.73333
		-0.247456	-1.7			-0.750126	-1.7			0.0524605	-1.7			-0.0664683	-1.7
		-0.252318	-1.66667			-0.665942	-1.66667			0.0271916	-1.66667			-0.162051	-1.66667
		-0.252665	-1.63333			-0.559373	-1.63333			0.143648	-1.63333			-0.160403	-1.63333
		-0.267946	-1.6			-0.437835	-1.6			0.115358	-1.6			0.0131838	-1.6
		-0.287568	-1.56667			-0.470108	-1.56667			0.145296	-1.56667			0.0477913	-1.56667
		-0.394362	-1.53333			-0.45404	-1.53333			0.168093	-1.53333			0.120851	-1.53333
		-0.415373	-1.5			-0.44374	-1.5			0.0832227	-1.5			0.256535	-1.5
		-0.348171	-1.46667			-0.432891	-1.46667			0.192538	-1.46667			0.27686	-1.46667
		-0.237558	-1.43333			-0.354475	-1.43333			0.319158	-1.43333			0.245548	-1.43333
		-0.192583	-1.4			-0.294324	-1.4			0.281529	-1.4			0.188418	-1.4
		-0.118436	-1.36667			-0.294186	-1.36667			0.15491	-1.36667			0.0994278	-1.36667
		0.00259691	-1.33333			-0.364637	-1.33333			0.132662	-1.33333			-0.0313115	-1.33333
		0.0324643	-1.3			-0.352827	-1.3			0.191989	-1.3			-0.117556	-1.3
		-0.0611318	-1.26667			-0.275372	-1.26667			0.260105	-1.26667			-0.086244	-1.26667
		-0.0892627	-1.23333			-0.157404	-1.23333			0.298009	-1.23333			-0.065919	-1.23333
		-0.122429	-1.2			-0.035317	-1.2			0.341405	-1.2			0.0368048	-1.2
		-0.106801	-1.16667			-0.0553674	-1.16667			0.368322	-1.16667			0.0796521	-1.16667
		-0.0758918	-1.13333			-0.0674525	-1.13333			0.40238	-1.13333			0.100526	-1.13333
		-0.120346	-1.1			-0.145869	-1.1			0.394415	-1.1			0.199954	-1.1
		-0.194667	-1.06667			-0.193385	-1.06667			0.416938	-1.06667			0.203799	-1.06667
		-0.227834	-1.03333			-0.110575	-1.03333			0.369696	-1.03333			0.148318	-1.03333
		-0.150039	-1			-0.202312	-1			0.353491	-1			-0.00549325	-1
		-0.0316117	-0.966667			-0.236919	-0.966667			0.308721	-0.966667			-0.0516365	-0.966667
		0.0531284	-0.933333			-0.224971	-0.933333			0.194186	-0.933333			-0.117006	-0.933333
		0.0437514	-0.9			-0.172099	-0.9			-0.0727855	-0.9			-0.153811	-0.9
		-0.0371684	-0.866667			-0.153834	-0.866667			-0.139803	-0.866667			-0.172488	-0.866667
		-0.0206719	-0.833333			-0.0663539	-0.833333			0.107668	-0.833333			-0.141176	-0.833333
		0.0246502	-0.8			-0.0136187	-0.8			0.375738	-0.8			-0.11426	-0.8
		0.00381245	-0.766667			0.0208515	-0.766667			0.40705	-0.766667			-0.0170291	-0.766667
		0.0918518	-0.733333			0.0115129	-0.733333			0.431769	-0.733333			0.018677	-0.733333
		0.187184	-0.7			-0.0160906	-0.7			0.422705	-0.7			0.0296635	-0.7
		0.0944565	-0.666667			0.0219501	-0.666667			0.476539	-0.666667			-0.0170291	-0.666667
		-0.0882208	-0.633333			0.0632868	-0.633333			0.442206	-0.633333			-0.0472419	-0.633333
		-0.086137	-0.6			0.145274	-0.6			0.436988	-0.6			-0.0604257	-0.6
		-0.116352	-0.566667			0.171641	-0.566667			0.395789	-0.566667			-0.0697642	-0.566667
		0.00190232	-0.533333			0.120966	-0.533333			0.29279	-0.533333			-0.135134	-0.533333
		0.136827	-0.5			0.0742733	-0.5			0.242252	-0.5			-0.166445	-0.5
		0.160443	-0.466667			0.0426871	-0.466667			0.257084	-0.466667			-0.257633	-0.466667
		0.256296	-0.433333			0.0459831	-0.433333			0.162051	-0.433333			-0.460883	-0.433333
		0.387747	-0.4			0.0849851	-0.4			0.161227	-0.4			-0.620737	-0.4
		0.420567	-0.366667			0.0838865	-0.366667			0.147219	-0.366667			-0.872877	-0.366667
		0.496972	-0.333333			0.0869078	-0.333333			0.0906386	-0.333333			-1.0547	-0.333333
		0.638495	-0.3			0.130579	-0.3			0.0505379	-0.3			-1.32772	-0.3
		0.761611	-0.266667			0.172877	-0.266667			-0.0922866	-0.266667			-1.63204	-0.266667
		0.968252	-0.233333			0.169718	-0.233333			-0.258457	-0.233333			-2.09512	-0.233333
		1.15128	-0.2			0.335203	-0.2			-0.453742	-0.2			-2.62962	-0.2
		1.57689	-0.166667			0.583635	-0.166667			-0.93962	-0.166667			-3.82055	-0.166667
		2.48524	-0.133333			0.874365	-0.133333			-1.94296	-0.133333			-6.59025	-0.133333
		3.37431	-0.1			1.14408	-0.1			-3.05507	-0.1			-10.5031	-0.1
		4.02775	-0.0666667			1.3564	-0.0666667			-3.60027	-0.0666667			-13.0157	-0.0666667
		4.64732	-0.0333333			1.77018	-0.0333333			-3.63543	-0.0333333			-13.8765	-0.0333333
		5.35147	1.39888e-13			2.2371	1.39888e-13			-3.85022	1.39888e-13			-14.8949	1.39888e-13
		5.81372	0.0333333			2.48196	0.0333333			-4.17377	0.0333333			-16.5198	0.0333333
		6.15094	0.0666667			2.46452	0.0666667			-3.91339	0.0666667			-17.5718	0.0666667
		6.51004	0.1			2.74509	0.1			-2.70268	0.1			-16.7374	0.1
		6.84258	0.133333			3.16848	0.133333			-1.20824	0.133333			-14.6186	0.133333
		7.05061	0.166667			3.44891	0.166667			-0.143923	0.166667			-12.9849	0.166667
		7.25482	0.2			3.642	0.2			0.562509	0.2			-11.9747	0.2
		7.39825	0.233333			3.93905	0.233333			1.28267	0.233333			-10.9816	0.233333
		7.52797	0.266667			4.26741	0.266667			2.16269	0.266667			-9.71316	0.266667
		7.69345	0.3			4.47656	0.3			2.81859	0.3			-8.89357	0.3
		7.77246	0.333333			4.66855	0.333333			3.07677	0.333333			-8.95564	0.333333
		7.86762	0.366667			4.92385	0.366667			3.45141	0.366667			-9.03474	0.366667
		7.99681	0.4			5.13012	0.4			3.84555	0.4			-8.76228	0.4
		8.23367	0.433333			5.19398	0.433333			4.01886	0.433333			-8.80623	0.433333
		8.54519	0.466667			5.37485	0.466667			4.02325	0.466667			-9.02541	0.466667
		8.85637	0.5			5.45848	0.5			4.18833	0.5			-9.08254	0.5
		9.07326	0.533333			5.5428	0.533333			4.42152	0.533333			-8.70405	0.533333
		9.11771	0.566667			5.61229	0.566667			4.64179	0.566667			-8.47333	0.566667
		9.1316	0.6			5.68329	0.6			4.81373	0.6			-8.42884	0.6
		9.22155	0.633333			5.6929	0.633333			5.08208	0.633333			-8.37885	0.633333
		9.39919	0.666667			5.81458	0.666667			5.39986	0.666667			-8.03882	0.666667
		9.45598	0.7			6.08375	0.7			5.84866	0.7			-7.75207	0.7
		9.64681	0.733333			6.30664	0.733333			5.90222	0.733333			-7.85095	0.733333
		9.87499	0.766667			6.40661	0.766667			5.65914	0.766667			-8.10144	0.766667
		10.2733	0.8			6.50288	0.8			5.87805	0.8			-8.53211	0.8
		10.5644	0.833333			6.77126	0.833333			6.07883	0.833333			-8.57166	0.833333
		10.7623	0.866667			6.79668	0.866667			6.35981	0.866667			-8.36896	0.866667
		11.0351	0.9			6.69822	0.9			6.63392	0.9			-8.28602	0.9
		11.1945	0.933333			6.7088	0.933333			6.79075	0.933333			-8.23273	0.933333
		11.2063	0.966667			6.80074	0.966667			6.98851	0.966667			-8.18549	0.966667
		11.0209	1			6.88453	1			7.30575	1			-7.98828	1
		10.895	1.03333			7.34665	1.03333			7.75784	1.03333			-7.94049	1.03333
		10.7637	1.06667			7.56514	1.06667			8.06381	1.06667			-7.95093	1.06667
		10.7233	1.1			7.57228	1.1			8.02261	1.1			-7.77185	1.1
		10.8224	1.13333			7.5499	1.13333			7.77432	1.13333			-7.83941	1.13333
		11.0207	1.16667			7.60634	1.16667			7.63781	1.16667			-8.02838	1.16667
		11.0751	1.2			7.83417	1.2			7.96823	1.2			-8.04102	1.2
		11.2994	1.23333			8.01627	1.23333			8.35523	1.23333			-8.25855	1.23333
		11.5392	1.26667			8.22625	1.26667			8.61781	1.26667			-8.44422	1.26667
		11.434	1.3			8.61408	1.3			8.86638	1.3			-8.47443	1.3
		11.07	1.33333			8.72119	1.33333			9.01772	1.33333			-8.32282	1.33333
		10.7891	1.36667			8.58688	1.36667			9.24157	1.36667			-8.07178	1.36667
		10.6844	1.4			8.59334	1.4			9.29842	1.4			-7.75976	1.4
		10.7561	1.43333			8.82639	1.43333			9.28359	1.43333			-7.64935	1.43333
		10.9148	1.46667			8.79892	1.46667			8.98915	1.46667			-7.71197	1.46667
		11.0645	1.5			8.67848	1.5			9.07402	1.5			-7.70593	1.5
		10.7384	1.53333			8.67752	1.53333			9.44015	1.53333			-7.82074	1.53333
		10.9007	1.56667			8.76432	1.56667			9.45608	1.56667			-8.06793	1.56667
		11.0346	1.6			8.91566	1.6			9.3789	1.6			-8.08936	1.6
		11.3215	1.63333			9.22396	1.63333			9.51925	1.63333			-7.98938	1.63333
		11.5484	1.66667			9.3352	1.66667			9.84582	1.66667			-7.92786	1.66667
		11.5024	1.7			9.15159	1.7			10.2452	1.7			-8.02399	1.7
		10.9787	1.73333			9.11506	1.73333			10.6003	1.73333			-8.16187	1.73333
		10.9811	1.76667			9.14884	1.76667			10.8242	1.76667			-8.04431	1.76667
		11.1758	1.8			9.35992	1.8			10.5586	1.8			-7.87457	1.8
		11.3981	1.83333			9.65697	1.83333			10.5896	1.83333			-7.75152	1.83333
		11.8521	1.86667			9.7737	1.86667			10.8873	1.86667			-7.7658	1.86667
		12.2281	1.9			9.87574	1.9			11.1741	1.9			-7.87347	1.9
		12.2538	1.93333			10.0452	1.93333			11.421	1.93333			-7.93445	1.93333
		11.9881	1.96667			10.0593	1.96667			11.5995	1.96667			-7.71087	1.96667
		12.0678	2			10.0265	2			11.5578	2			-7.78997	2
		12.0727	2.03333			10.0764	2.03333			11.5773	2.03333			-8.12726	2.03333
		11.6872	2.06667			10.2339	2.06667			11.7863	2.06667			-8.32447	2.06667
		11.7509	2.1			10.2743	2.1			11.9929	2.1			-8.26294	2.1
		11.9313	2.13333			10.0699	2.13333			12.2384	2.13333			-8.19428	2.13333
		12.0907	2.16667			10.1254	2.16667			12.5669	2.16667			-8.15857	2.16667
		11.9728	2.2			10.2615	2.2			12.7718	2.2			-8.24976	2.2
		11.9159	2.23333			10.2577	2.23333			12.6043	2.23333			-8.38929	2.23333
		12.2501	2.26667			10.519	2.26667			12.4439	2.26667			-8.48157	2.26667
		12.4212	2.3			10.8806	2.3			12.5372	2.3			-8.35523	2.3
		12.4076	2.33333			10.9022	2.33333			12.9187	2.33333			-8.47224	2.33333
		12.4913	2.36667			10.8928	2.36667			13.2434	2.36667			-8.59419	2.36667
		12.7355	2.4			11.1382	2.4			13.2593	2.4			-8.50025	2.4
		12.8162	2.43333			11.2636	2.43333			13.2986	2.43333			-8.22559	2.43333
		12.8659	2.46667			11.3205	2.46667			13.061	2.46667			-8.20472	2.46667
		12.699	2.5			11.2718	2.5			13.1011	2.5			-8.34314	2.5
		12.5743	2.53333			11.1289	2.53333			13.2124	2.53333			-8.18824	2.53333
		12.4123	2.56667			11.1866	2.56667			13.228	2.56667			-8.3014	2.56667
		12.168	2.6			11.3027	2.6			13.6134	2.6			-8.5453	2.6
		11.529	2.63333			11.4339	2.63333			14.0608	2.63333			-8.61231	2.63333
		11.3302	2.66667			11.5586	2.66667			14.3503	2.66667			-8.87214	2.66667
		11.5135	2.7			11.5852	2.7			14.4618	2.7			-9.06001	2.7
		11.6467	2.73333			11.7536	2.73333			14.5538	2.73333			-9.16768	2.73333
		11.4099	2.76667			11.8988	2.76667			14.6206	2.76667			-9.18306	2.76667
		11.529	2.8			12.0737	2.8			14.564	2.8			-9.31215	2.8
		11.944	2.83333			12.3312	2.83333			14.7211	2.83333			-9.22371	2.83333
		11.9501	2.86667			12.536	2.86667			14.779	2.86667			-8.87599	2.86667
		12.4207	2.9			12.5304	2.9			14.8334	2.9			-8.77272	2.9
		12.0996	2.93333			12.1248	2.93333			14.9243	2.93333			-8.76832	2.93333
		11.6524	2.96667			12.0596	2.96667			15.0059	2.96667			-8.57057	2.96667
		11.7929	3			12.2197	3			15.1446	3			-8.65187	3
		12.1465	3.03333			12.1554	3.03333			15.0452	3.03333			-8.76283	3.03333
		12.383	3.06667			12.2523	3.06667			15.1199	3.06667			-8.82765	3.06667
		12.3057	3.1			12.4286	3.1			15.3613	3.1			-9.02046	3.1
		12.2913	3.13333			12.3852	3.13333			15.539	3.13333			-9.09847	3.13333
		12.0866	3.16667			11.7224	3.16667			15.7483	3.16667			-9.11495	3.16667
		11.8436	3.2			11.3608	3.2			16.1051	3.2			-8.80732	3.2
		11.9414	3.23333			11.7712	3.23333			16.1183	3.23333			-8.91005	3.23333
		12.2479	3.26667			12.0951	3.26667			16.0551	3.26667			-9.34566	3.26667
		12.6877	3.3			11.9825	3.3			16.0955	3.3			-9.64944	3.3
		12.7053	3.33333			12.0056	3.33333			16.1757	3.33333			-9.678	3.33333
		12.7327	3.36667			12.0138	3.36667			16.2477	3.36667			-9.56979	3.36667
		12.0796	3.4			12.0869	3.4			16.4152	3.4			-9.62692	3.4
		11.4477	3.43333			11.9851	3.43333			16.6157	3.43333			-9.85434	3.43333
		11.4503	3.46667			12.2373	3.46667			16.7234	3.46667			-9.93234	3.46667
		11.6959	3.5			12.1862	3.5			16.8154	3.5			-9.99936	3.5
		12.2491	3.53333			12.3077	3.53333			16.8288	3.53333			-10.0103	3.53333
		12.81	3.56667			12.3467	3.56667			16.6819	3.56667			-10.1927	3.56667
		12.8906	3.6			12.4301	3.6			16.4839	3.6			-9.95816	3.6
		12.4926	3.63333			12.6093	3.63333			16.4924	3.63333			-9.59451	3.63333
		12.3338	3.66667			12.6637	3.66667			16.5468	3.66667			-9.21822	3.66667
		12.536	3.7			13.0184	3.7			16.708	3.7			-8.89082	3.7
		12.6539	3.73333			13.2711	3.73333			16.8909	3.73333			-8.81447	3.73333
		12.5162	3.76667			13.5182	3.76667			17.0277	3.76667			-8.79359	3.76667
		12.3311	3.8			13.5132	3.8			17.2804	3.8			-8.79799	3.8
		11.9787	3.83333			13.3576	3.83333			17.3897	3.83333			-9.26821	3.83333
		12.1206	3.86667			13.2546	3.86667			17.4353	3.86667			-9.75216	3.86667
		12.5075	3.9			13.3221	3.9			16.9285	3.9			-9.8884	3.9
		12.5245	3.93333			13.6767	3.93333			16.6077	3.93333			-9.64175	3.93333
		12.9062	3.96667			13.8939	3.96667			16.8731	3.96667			-9.5978	3.96667
		12.8477	4			13.8046	4			17.3554	4			-9.81204	4
		12.5254	4.03333			13.891	4.03333			17.6715	4.03333			-9.95486	4.03333
		12.5132	4.06667			14.0157	4.06667			18.0102	4.06667			-9.94058	4.06667
		12.5193	4.1			14.2315	4.1			18.1667	4.1			-9.8472	4.1
		13.0095	4.13333			14.0903	4.13333			18.2222	4.13333			-9.93948	4.13333
		13.7336	4.16667			13.3841	4.16667			17.9973	4.16667			-9.97958	4.16667
		13.6213	4.2			13.2318	4.2			17.4037	4.2			-9.76974	4.2
		13.391	4.23333			13.3267	4.23333			17.3337	4.23333			-9.51321	4.23333
		13.031	4.26667			13.403	4.26667			17.6679	4.26667			-9.60385	4.26667
		13.1189	4.3			13.7159	4.3			18.2442	4.3			-9.78732	4.3
		13.8725	4.33333			14.169	4.33333			18.6974	4.33333			-9.75106	4.33333
		14.128	4.36667			14.3401	4.36667			18.8564	4.36667			-9.7192	4.36667
		13.3976	4.4			14.2287	4.4			18.6433	4.4			-9.62747	4.4
		12.9201	4.43333			14.4377	4.43333			18.6293	4.43333			-9.50661	4.43333
		13.0863	4.46667			14.4976	4.46667			18.6012	4.46667			-9.65548	4.46667
		13.2389	4.5			14.6157	4.5			18.6809	4.5			-9.8851	4.5
		13.1802	4.53333			14.9968	4.53333			18.8322	4.53333			-10.1328	4.53333
		13.2297	4.56667			15.203	4.56667			19.0745	4.56667			-10.413	4.56667
		13.9781	4.6			15.1223	4.6			19.1201	4.6			-10.5212	4.6
		14.4765	4.63333			14.7877	4.63333			19.5439	4.63333			-10.5366	4.63333
		14.3541	4.66667			14.5186	4.66667			19.7864	4.66667			-10.3202	4.66667
		14.2427	4.7			14.6507	4.7			19.3494	4.7			-9.98672	4.7
		13.9102	4.73333			14.5935	4.73333			19.1448	4.73333			-10.0746	4.73333
		13.3608	4.76667			14.2368	4.76667			19.0553	4.76667			-10.474	4.76667
		12.7994	4.8			14.3426	4.8			19.3629	4.8			-10.5404	4.8
		12.2389	4.83333			14.9387	4.83333			19.4022	4.83333			-10.7184	4.83333
		11.845	4.86667			15.2924	4.86667			19.219	4.86667			-10.8882	4.86667
		12.0499	4.9			15.4301	4.9			19.3947	4.9			-10.9865	4.9
		12.6056	4.93333			15.483	4.93333			19.6337	4.93333			-10.8975	4.93333
		13.4672	4.96667			15.4475	4.96667			19.6268	4.96667			-10.6344	4.96667
		13.6874	5			15.6597	5			19.1734	5			-10.3861	5
		13.6266	5.03333			16.0743	5.03333			18.2516	5.03333			-10.2916	5.03333
		13.4815	5.06667			16.295	5.06667			17.3051	5.06667			-10.2883	5.06667
		13.482	5.1			16.0011	5.1			17.3501	5.1			-10.2334	5.1
		13.6261	5.13333			15.6951	5.13333			17.5616	5.13333			-10.1114	5.13333
		13.2566	5.16667			15.5834	5.16667			18.395	5.16667			-10.2795	5.16667
		12.8532	5.2			15.7865	5.2			19.3178	5.2			-10.5432	5.2
		13.0168	5.23333			16.0949	5.23333			19.9037	5.23333			-10.6827	5.23333
		13.3901	5.26667			16.4051	5.26667			19.7672	5.26667			-10.5613	5.26667
		13.4335	5.3			16.3052	5.3			20.222	5.3			-10.38	5.3
		12.9895	5.33333			15.9482	5.33333			20.8461	5.33333			-10.1944	5.33333
		12.7872	5.36667			15.7031	5.36667			21.3284	5.36667			-10.1235	5.36667
		13.308	5.4			15.7064	5.4			21.4835	5.4			-9.98013	5.4
		13.5593	5.43333			15.9991	5.43333			20.8809	5.43333			-9.87247	5.43333
		13.3191	5.46667			16.2344	5.46667			19.8691	5.46667			-9.54012	5.46667
		12.8077	5.5			16.3899	5.5			19.6614	5.5			-9.43026	5.5
		12.2319	5.53333			16.2766	5.53333			20.3058	5.53333			-9.5566	5.53333
		11.9103	5.56667			15.7844	5.56667			21.0375	5.56667			-9.99716	5.56667
		11.8858	5.6			15.89	5.6			21.5338	5.6			-10.1653	5.6
		11.9289	5.63333			16.4487	5.63333			21.8304	5.63333			-10.0609	5.63333
		12.0503	5.66667			16.6897	5.66667			21.0251	5.66667			-9.84115	5.66667
		12.1341	5.7			16.7122	5.7			19.2934	5.7			-10.1751	5.7
		12.3745	5.73333			16.9608	5.73333			18.1972	5.73333			-10.4454	5.73333
		12.5773	5.76667			17.2831	5.76667			18.27	5.76667			-10.6119	5.76667
		12.8065	5.8			17.4625	5.8			19.7545	5.8			-10.691	5.8
		12.4681	5.83333			17.4031	5.83333			20.4802	5.83333			-10.7547	5.83333
		12.5219	5.86667			17.0602	5.86667			20.6832	5.86667			-10.7948	5.86667
		12.5544	5.9			16.8515	5.9			20.5214	5.9			-10.6421	5.9
		13.0104	5.93333			16.5167	5.93333			20.2006	5.93333			-10.5827	5.93333
		13.5431	5.96667			16.0331	5.96667			19.9254	5.96667			-10.7448	5.96667
		14.0901	6			15.842	6			20.1594	6			-10.3597	6
		14.1233	6.03333			15.9778	6.03333			20.1841	6.03333			-9.98233	6.03333
		13.7008	6.06667			16.3714	6.06667			20.2121	6.06667			-10.062	6.06667
		14.0391	6.1			16.7266	6.1			19.7625	6.1			-10.452	6.1
		14.319	6.13333			17.19	6.13333			19.7559	6.13333			-10.7289	6.13333
		13.9034	6.16667			17.5921	6.16667			20.3113	6.16667			-10.8173	6.16667
		13.4742	6.2			17.5744	6.2			19.1662	6.2			-10.6899	6.2
		13.0588	6.23333			16.9611	6.23333			19.8018	6.23333			-10.4718	6.23333
		12.9428	6.26667			16.2866	6.26667			21.347	6.26667			-10.3487	6.26667
		12.4478	6.3			15.7001	6.3			22.4259	6.3			-10.452	6.3
		12.2772	6.33333			15.6436	6.33333			23.059	6.33333			-10.3191	6.33333
		12.4408	6.36667			15.7504	6.36667			22.5913	6.36667			-10.5091	6.36667
		12.8826	6.4			16.21	6.4			22.5212	6.4			-10.7404	6.4
		13.5103	6.43333			16.8409	6.43333			22.3004	6.43333			-10.9101	6.43333
		13.7821	6.46667			17.2073	6.46667			22.672	6.46667			-11.3221	6.46667
		14.2988	6.5			16.6629	6.5			22.1889	6.5			-11.3985	6.5
		14.2191	6.53333			16.4708	6.53333			22.0645	6.53333			-11.516	6.53333
		13.814	6.56667			16.7816	6.56667			22.2397	6.56667			-11.6254	6.56667
		13.5827	6.6			16.8883	6.6			22.4298	6.6			-11.4485	6.6
		13.2177	6.63333			16.2526	6.63333			22.5465	6.63333			-11.3463	6.63333
		12.9531	6.66667			15.8451	6.66667			22.3638	6.66667			-11.6347	6.66667
		12.9623	6.7			15.8378	6.7			21.2572	6.7			-12.0555	6.7
		13.2252	6.73333			16.3361	6.73333			20.8669	6.73333			-12.1566	6.73333
		13.6527	6.76667			16.6206	6.76667			21.5019	6.76667			-12.2148	6.76667
		13.7013	6.8			16.4045	6.8			22.3347	6.8			-12.1005	6.8
		13.7168	6.83333			16.4659	6.83333			22.0103	6.83333			-11.9539	6.83333
		13.9396	6.86667			16.646	6.86667			20.2297	6.86667			-11.5534	6.86667
		14.2568	6.9			16.6002	6.9			20.1805	6.9			-11.6331	6.9

## Sheet: Figure 4
Figure 4b
		T_max(ps)	Temperature
		0.00244564	4.60371
		-0.00935436	16.6037
		0.0158456	26.6037
		0.0158456	36.6037
		0.0283456	46.6037
		0.00324564	56.6037
		0.0283456	66.6037
		0.00324564	76.6037
		0.0283456	86.6037
		0.0409456	96.6037
		0.0911456	106.604
		0.191746	116.604
		0.279246	126.604
		0.317046	136.604
		-0.0721544	146.604
		-0.0721544	156.604
		-0.0527544	166.604
		-0.0527544	176.604

## Sheet: Figure S1
Figure S1b
		Intensity 3inch	position (mm)		Intensity 2inch	position (mm)
		0	-2.3965		0	-3.4165
		0	-2.373		0.00176678	-3.393
		0	-2.3495		0.00353357	-3.3695
		0.00925926	-2.326		-0.00176678	-3.346
		0.0277778	-2.3025		0.0123675	-3.3225
		0	-2.279		0	-3.299
		0	-2.2555		0.00706714	-3.2755
		0.00925926	-2.232		0.00706714	-3.252
		0.0555556	-2.2085		0.00883392	-3.2285
		0.00925926	-2.185		0.00706714	-3.205
		0.0462963	-2.1615		-0.00353357	-3.1815
		-0.00925926	-2.138		-0.00176678	-3.158
		-0.00925926	-2.1145		0	-3.1345
		0.037037	-2.091		0.00176678	-3.111
		0.0185185	-2.0675		0.00353357	-3.0875
		-0.00925926	-2.044		-0.00530035	-3.064
		0	-2.0205		0.00883392	-3.0405
		0.0648148	-1.997		0.00530035	-3.017
		0.0185185	-1.9735		0.00176678	-2.9935
		0.00925926	-1.95		0.00176678	-2.97
		0	-1.9265		0.00176678	-2.9465
		0	-1.903		0.00176678	-2.923
		0.0277778	-1.8795		0.00353357	-2.8995
		0.037037	-1.856		0.0106007	-2.876
		0.00925926	-1.8325		0.00353357	-2.8525
		-0.00925926	-1.809		-0.00706714	-2.829
		0.0277778	-1.7855		0.00176678	-2.8055
		0.0185185	-1.762		0.00530035	-2.782
		0	-1.7385		0.00706714	-2.7585
		0.037037	-1.715		0.00530035	-2.735
		0.00925926	-1.6915		-0.00176678	-2.7115
		0	-1.668		0	-2.688
		0.0462963	-1.6445		0.00353357	-2.6645
		0.0555556	-1.621		0.0106007	-2.641
		0.0277778	-1.5975		-0.00176678	-2.6175
		0.0185185	-1.574		0.00353357	-2.594
		0	-1.5505		0.00883392	-2.5705
		0.037037	-1.527		0.00353357	-2.547
		0	-1.5035		0.00176678	-2.5235
		0.0277778	-1.48		0.00176678	-2.5
		0.00925926	-1.4565		0.00353357	-2.4765
		0.037037	-1.433		-0.00176678	-2.453
		-0.00925926	-1.4095		0	-2.4295
		0.0185185	-1.386		0.00706714	-2.406
		0.00925926	-1.3625		0.00530035	-2.3825
		0.0277778	-1.339		0.00706714	-2.359
		-0.00925926	-1.3155		0.00176678	-2.3355
		0	-1.292		0.00353357	-2.312
		0.0555556	-1.2685		0.00530035	-2.2885
		0	-1.245		0.00353357	-2.265
		0.00925926	-1.2215		-0.00353357	-2.2415
		0	-1.198		0.00176678	-2.218
		-0.0185185	-1.1745		0.00176678	-2.1945
		0.0185185	-1.151		0.00706714	-2.171
		0.00925926	-1.1275		0.00176678	-2.1475
		0	-1.104		-0.00353357	-2.124
		0.00925926	-1.0805		0.00883392	-2.1005
		-0.00925926	-1.057		-0.00176678	-2.077
		0.00925926	-1.0335		-0.00176678	-2.0535
		0.00925926	-1.01		0.00176678	-2.03
		0	-0.9865		-0.00176678	-2.0065
		-0.00925926	-0.963		-0.00176678	-1.983
		0.0277778	-0.9395		0	-1.9595
		0.00925926	-0.916		0.00353357	-1.936
		0.00925926	-0.8925		0	-1.9125
		0.0277778	-0.869		0.00530035	-1.889
		0.0740741	-0.8455		0.00353357	-1.8655
		0.0462963	-0.822		0.00530035	-1.842
		0.037037	-0.7985		0.00706714	-1.8185
		0.0185185	-0.775		0.00176678	-1.795
		0.0277778	-0.7515		0	-1.7715
		-0.0185185	-0.728		0.00353357	-1.748
		-0.0185185	-0.7045		0.00530035	-1.7245
		0.0185185	-0.681		-0.00176678	-1.701
		-0.00925926	-0.6575		-0.00176678	-1.6775
		0.0555556	-0.634		0.00706714	-1.654
		0.0277778	-0.6105		-0.00176678	-1.6305
		0.0277778	-0.587		0.00353357	-1.607
		0	-0.5635		0	-1.5835
		0.00925926	-0.54		0.00353357	-1.56
		-0.00925926	-0.5165		0.00176678	-1.5365
		0.0185185	-0.493		0.00706714	-1.513
		0.0462963	-0.4695		0.00706714	-1.4895
		0.0185185	-0.446		0.00176678	-1.466
		0.037037	-0.4225		-0.00176678	-1.4425
		0.0277778	-0.399		0.00176678	-1.419
		0.0277778	-0.3755		0.00530035	-1.3955
		0.0185185	-0.352		-0.00530035	-1.372
		0.0277778	-0.3285		0.00530035	-1.3485
		0.0555556	-0.305		0.00530035	-1.325
		0.0555556	-0.2815		-0.00353357	-1.3015
		0.0277778	-0.258		0.00706714	-1.278
		0.037037	-0.2345		0.00353357	-1.2545
		0.0555556	-0.211		0.00353357	-1.231
		0.0555556	-0.1875		0.0106007	-1.2075
		0.101852	-0.164		0	-1.184
		0.12037	-0.1405		0.00176678	-1.1605
		0.25	-0.117		0.00530035	-1.137
		0.37963	-0.0935		-0.00176678	-1.1135
		0.564815	-0.07		0.00353357	-1.09
		0.768519	-0.0465		0.00883392	-1.0665
		0.944444	-0.023		0.00530035	-1.043
		1	0.0005		0.00530035	-1.0195
		0.962963	0.024		-0.00176678	-0.996
		0.805556	0.0475		0.00353357	-0.9725
		0.601852	0.071		0.00176678	-0.949
		0.435185	0.0945		0.00706714	-0.9255
		0.25	0.118		0.0106007	-0.902
		0.212963	0.1415		0.00883392	-0.8785
		0.12963	0.165		0.00706714	-0.855
		0.0925926	0.1885		0.00883392	-0.8315
		0.0555556	0.212		0.0106007	-0.808
		0	0.2355		0.00706714	-0.7845
		0	0.259		0.00353357	-0.761
		0	0.2825		0	-0.7375
		0.00925926	0.306		0.00353357	-0.714
		0.00925926	0.3295		0.00706714	-0.6905
		0.0277778	0.353		0.00176678	-0.667
		0.0185185	0.3765		0.00530035	-0.6435
		0.00925926	0.4		0.00883392	-0.62
		-0.0185185	0.4235		0.00176678	-0.5965
		0.0740741	0.447		0.0141343	-0.573
		0.0185185	0.4705		0.00353357	-0.5495
		0.0185185	0.494		0.00706714	-0.526
		0.0277778	0.5175		0	-0.5025
		0.0185185	0.541		-0.00353357	-0.479
		0.0462963	0.5645		0.00706714	-0.4555
		0	0.588		0.00530035	-0.432
		0.0462963	0.6115		0.00176678	-0.4085
		0.00925926	0.635		0.00883392	-0.385
		0	0.6585		0.00706714	-0.3615
		0.0462963	0.682		0.00883392	-0.338
		0.0277778	0.7055		0.0106007	-0.3145
		0.0185185	0.729		0.0159011	-0.291
		-0.00925926	0.7525		0.00883392	-0.2675
		0.037037	0.776		0.00353357	-0.244
		0.00925926	0.7995		0.0123675	-0.2205
		0.037037	0.823		0.0106007	-0.197
		0.0555556	0.8465		0.0123675	-0.1735
		0.037037	0.87		0.0229682	-0.15
		0.0185185	0.8935		0.0424028	-0.1265
		0.0462963	0.917		0.0759717	-0.103
		-0.00925926	0.9405		0.187279	-0.0795
		0.037037	0.964		0.416961	-0.056
		0	0.9875		0.733216	-0.0325
		0.0185185	1.011		1	-0.009
		0.0185185	1.0345		0.977032	0.0145
		0.0555556	1.058		0.715548	0.038
		0.0462963	1.0815		0.40636	0.0615
		0.0462963	1.105		0.208481	0.085
		0.0277778	1.1285		0.100707	0.1085
		0.0185185	1.152		0.0565371	0.132
		0.00925926	1.1755		0.0318021	0.1555
		0.00925926	1.199		0.0176678	0.179
		0.0462963	1.2225		0.0194346	0.2025
		0.00925926	1.246		0.0106007	0.226
		0.00925926	1.2695		0.00883392	0.2495
		0.0462963	1.293		0.00353357	0.273
		0.0555556	1.3165		0.00883392	0.2965
		0.0185185	1.34		0.00353357	0.32
		0	1.3635		0.00353357	0.3435
		-0.0185185	1.387		-0.00176678	0.367
		0.0462963	1.4105		0.00883392	0.3905
		0.00925926	1.434		0.00530035	0.414
		0.0462963	1.4575		0.00176678	0.4375
		0.00925926	1.481		0.00176678	0.461
		-0.0185185	1.5045		0.00353357	0.4845
		0.00925926	1.528		0.00706714	0.508
		-0.00925926	1.5515		0.00706714	0.5315
		0.037037	1.575		0.00530035	0.555
		0.0555556	1.5985		0.00353357	0.5785
		0.0185185	1.622		0.0106007	0.602
		0.0277778	1.6455		0.00176678	0.6255
		0	1.669		0.00706714	0.649
		0.0462963	1.6925		-0.00176678	0.6725
		0.0462963	1.716		0.00530035	0.696
		0.00925926	1.7395		0.00353357	0.7195
		0.0185185	1.763		0.00353357	0.743
		0.037037	1.7865		0.00706714	0.7665
		0.00925926	1.81		-0.00176678	0.79
		0	1.8335		0.00530035	0.8135
		0.0277778	1.857		0.0106007	0.837
		0.0555556	1.8805		0.00706714	0.8605
		0.0185185	1.904		0.00353357	0.884
		-0.00925926	1.9275		0.00176678	0.9075
		0.0462963	1.951		0	0.931
		0.0462963	1.9745		0.00530035	0.9545
		0.0555556	1.998		0.00706714	0.978
		-0.00925926	2.0215		0	1.0015
		0.037037	2.045		0.00353357	1.025
		0.0277778	2.0685		0.00176678	1.0485
		0.00925926	2.092		0.00176678	1.072
		0.037037	2.1155		0.00176678	1.0955
		0.037037	2.139		0.00883392	1.119
		0.0462963	2.1625		0.00176678	1.1425
		0.0462963	2.186		0.00706714	1.166
		0.0185185	2.2095		0.0106007	1.1895
		0.00925926	2.233		0.00530035	1.213
		0.0277778	2.2565		0.00530035	1.2365
		0.0185185	2.28		-0.00176678	1.26
		0.0185185	2.3035		-0.00176678	1.2835
		0.0277778	2.327		0.00353357	1.307
		0.0277778	2.3505		0.00353357	1.3305
		0	2.374		0.00883392	1.354
		0.037037	2.3975		0.00706714	1.3775
		0.0277778	2.421		0.00706714	1.401
		0.0185185	2.4445		0.0106007	1.4245
		0	2.468		0.00706714	1.448
		0	2.4915		0.00530035	1.4715
		0.037037	2.515		0.00530035	1.495
		0.00925926	2.5385		0	1.5185
		0.0462963	2.562		-0.00176678	1.542
		0.00925926	2.5855		0.00530035	1.5655
		0.0277778	2.609		0.00176678	1.589
		0.0185185	2.6325		0.00706714	1.6125
		-0.00925926	2.656		0.00706714	1.636
		0.0462963	2.6795		0.00176678	1.6595
		0.037037	2.703		0.00530035	1.683
		0.00925926	2.7265		0.00883392	1.7065
		0.0277778	2.75		0.00353357	1.73
		-0.0185185	2.7735		0.00353357	1.7535
		0.0185185	2.797		0.0106007	1.777
		-0.00925926	2.8205		0.00883392	1.8005
		0.00925926	2.844		0.00353357	1.824
		0.0185185	2.8675		0.00176678	1.8475
		0.0277778	2.891		0.0106007	1.871
		0.0185185	2.9145		0.00353357	1.8945
		0.0185185	2.938		-0.00353357	1.918
		0.0277778	2.9615		0.0106007	1.9415
		-0.0185185	2.985		0.00353357	1.965
		0	3.0085		0.00530035	1.9885
		-0.0277778	3.032		0.00706714	2.012
		-0.0185185	3.0555		0.00883392	2.0355
		0.00925926	3.079		0.00176678	2.059
		0.0185185	3.1025		0.00530035	2.0825
		0	3.126		-0.00176678	2.106
		0	3.1495		0.00706714	2.1295
		0.0555556	3.173		0.0123675	2.153
		-0.0277778	3.1965		0	2.1765
		-0.0185185	3.22		0.00353357	2.2
		0	3.2435
		0	3.267
		-0.00925926	3.2905
		0.037037	3.314
		0	3.3375
		0	3.361
		0.00925926	3.3845
		-0.0277778	3.408
		-0.0185185	3.4315
		0.0277778	3.455
		0.0185185	3.4785
		-0.0185185	3.502
		0.0185185	3.5255
		-0.00925926	3.549
		0.0185185	3.5725
		-0.00925926	3.596
		0.0185185	3.6195
		0.00925926	3.643
		-0.0462963	3.6665
		0.00925926	3.69
		0.00925926	3.7135
		0.0277778	3.737
		0.037037	3.7605
		-0.0277778	3.784
		0.00925926	3.8075
		0.0185185	3.831
		0.00925926	3.8545
		0.0185185	3.878
		0	3.9015
		0.00925926	3.925
		-0.00925926	3.9485
		-0.00925926	3.972
		-0.037037	3.9955
		-0.0462963	4.019
		-0.0277778	4.0425
		-0.00925926	4.066
		-0.0185185	4.0895
		0	4.113
		0.0277778	4.1365
		0.00925926	4.16
		-0.00925926	4.1835
		-0.00925926	4.207
		0	4.2305
		-0.037037	4.254
		-0.00925926	4.2775
		0.00925926	4.301
		-0.00925926	4.3245
		0.0185185	4.348
		0	4.3715
		0.00925926	4.395
		0	4.4185
		0	4.442
		0.00925926	4.4655
		-0.0462963	4.489
		-0.0277778	4.5125
		-0.0277778	4.536
		-0.0462963	4.5595
		-0.00925926	4.583
		-0.037037	4.6065
		-0.0185185	4.63
		0	4.6535
		-0.0277778	4.677
		-0.037037	4.7005
		-0.00925926	4.724
		-0.0462963	4.7475
		-0.0185185	4.771
		-0.00925926	4.7945
		-0.0277778	4.818
		-0.037037	4.8415
		-0.0185185	4.865
		-0.037037	4.8885
		-0.0555556	4.912
		-0.037037	4.9355
		-0.0185185	4.959
		-0.00925926	4.9825
		0	5.006
		-0.037037	5.0295
		-0.00925926	5.053
		-0.037037	5.0765

## Sheet: Figure S3
Figure S3a																Figure S3b
		sigma1 77K	sigma1 90K	sigma1 100K	sigma1 110K	sigma1 120K	sigma1 130K	sigma1 140K	sigma1 150K	sigma1 160K	sigma1 170K	sigma1 180K	sigma1 200K	F(cm-1)				sigma1 77K	sigma1 90K	sigma1 100K	sigma1 110K	sigma1 120K	sigma1 130K	sigma1 140K	sigma1 150K	sigma1 160K	sigma1 170K	sigma1 180K	sigma1 200K	F(cm-1)	F1(cm-1)	F2(cm-1)
		175.642	190.951	210.234	241.18	295.694	408.204	732.083	1232.55	2117.69	2281.01	2334.22	2348.06	1805.32				20.4385	27.0386	37.603	53.791	148.793	221.946	698.737	1230.78	1991.6	2203.26	2303.82	2305.37	1727.64	1720.9	1726.57
		176.257	191.625	210.837	241.808	296.334	408.84	732.46	1231.94	2114.21	2276.94	2330.15	2343.71	1820.75				13.8328	25.0898	32.5008	50.1543	141.704	219.699	692.952	1226.19	1982.86	2189.04	2286.62	2287.35	1778.46	1752.19	1744.19
		177.621	192.977	212.171	243.141	297.744	410.363	733.97	1232.91	2113.34	2275.11	2329.08	2342.63	1836.18				8.33471	21.3338	29.0168	48.476	138.301	221.727	695.557	1222.24	1979.87	2181.89	2274.86	2282.73	1829.27	1783.48	1761.8
		179.396	194.655	213.89	244.91	299.626	412.476	736.386	1234.87	2114.21	2275.31	2330.79	2343.5	1851.61				11.0821	18.0471	33.7114	55.0917	143.656	233.91	708.035	1221.35	1982.45	2179.54	2270.72	2292.35	1880.08	1814.77	1779.42
		181.172	196.325	215.617	246.733	301.505	414.782	739.194	1237.13	2115.95	2276.53	2334.01	2344.58	1867.04				13.4347	18.1573	37.391	60.4616	147.401	244.029	714.902	1221.24	1992.21	2184.65	2277.47	2286	1930.89	1846.06	1797.04
		182.594	197.687	217.02	248.231	303.009	416.819	741.729	1238.91	2117.34	2277.55	2335.94	2345.23	1882.47				10.5586	20.9923	35.8957	60.349	146.108	246.963	716.689	1222.31	2002.33	2191.53	2286.04	2271.41	1981.71	1877.35	1814.66
		183.493	198.52	217.856	249.159	303.94	418.215	743.361	1239.77	2117.17	2277.34	2335.51	2345.23	1897.9				10.2927	23.7604	37.63	63.4311	148.811	253.638	725.024	1225.71	2004.42	2191.08	2285.6	2272.11	2032.52	1908.64	1832.28
		183.788	198.738	218.061	249.41	304.229	418.795	743.939	1239.28	2114.56	2274.5	2333.15	2343.06	1913.33				16.1143	24.0081	45.1756	72.8083	157.579	267.672	738.468	1230.4	1998.74	2182.17	2277.13	2281.3	2083.33	1939.92	1849.89
		183.539	198.43	217.762	249.085	303.961	418.639	743.602	1237.62	2109.36	2268.63	2329.08	2338.74	1928.76				20.1387	22.2932	50.4444	79.362	163.287	278.317	746.183	1235.43	1994.07	2175.16	2266.24	2273.27	2134.15	1971.21	1867.51
		182.958	197.873	217.207	248.509	303.416	418.074	742.713	1235.42	2103.33	2261.98	2322.68	2332.5	1944.19				19.3897	21.2933	51.1647	81.1764	164.661	282.603	749.268	1240.16	1995.42	2172.84	2263.73	2259.62	2184.96	2002.5	1885.13
		182.385	197.388	216.705	248.037	302.924	417.425	741.777	1233.34	2097.51	2255.78	2315.06	2326.09	1959.62				21.9873	22.8283	55.4476	86.8361	170.066	291.696	757.916	1242.58	2001.06	2177.55	2269.1	2257.83	2235.77	2033.79	1902.75
		182.114	197.243	216.526	247.925	302.806	417.016	741.226	1231.57	2092.23	2250.41	2307.91	2319.71	1975.05				28.6265	26.8046	63.475	95.9996	178.653	303.563	766.553	1243.93	2007.88	2183.95	2274.47	2248.97	2286.59	2065.08	1920.37
		182.362	197.646	216.901	248.324	303.234	417.186	741.322	1230.54	2088.33	2245.66	2302.89	2314.01	1990.48				15.7846	31.0885	51.1612	82.7193	163.691	285.167	746.494	1243.62	2011.85	2185.59	2277.37	2195	2337.4	2096.37	1937.98
		183.237	198.617	217.89	249.252	304.272	418.06	742.281	1230.72	2086.64	2242.5	2300.39	2309.59	2005.91				19.3444	33.4541	56.4723	90.0173	172.317	300.478	770.766	1243.38	2009.78	2180.07	2274.21	2251.85	2388.21	2127.66	1955.6
		184.667	200.053	219.387	250.714	305.884	419.645	744.107	1232.06	2086.14	2241.72	2299.98	2307.91	2021.34				30.6	33.7028	69.4371	104.564	186.85	320.715	788.324	1243.17	2002.9	2173.9	2264.46	2259.27	2439.02	2158.95	1973.22
		186.47	201.821	221.218	252.603	307.88	421.747	746.593	1234.25	2086.47	2242.5	2301.44	2309.17	2036.77				37.5705	33.5453	77.3137	113.668	195.489	332.421	797.412	1244.72	2001.26	2169.76	2259.16	2256.95	2489.84	2190.24	1990.84
		188.392	203.713	223.162	254.662	310.017	424.118	749.431	1236.83	2087.49	2244.28	2303.1	2312.32	2052.2				41.0572	35.1156	81.6516	118.729	200.121	339.615	802.23	1246.89	2003.7	2169.88	2258.44	2246.44	2540.65	2221.53	2008.46
		190.191	205.458	224.934	256.581	311.991	426.473	752.21	1239.28	2089.18	2246.25	2304.56	2315.27	2067.63				42.6833	39.1651	84.4632	122.361	203.778	345.007	807.487	1251.39	2004.82	2170.12	2259.06	2241.05	2591.46	2252.82	2026.07
		191.641	206.839	226.347	258.109	313.568	428.522	754.586	1241.25	2090.54	2247.44	2305.61	2316.96	2083.06				51.2036	44.1646	94.4065	133.13	213.821	357.964	816.888	1256.2	2000.91	2164.13	2255.16	2240.63	2642.28	2284.11	2043.69
		192.603	207.726	227.291	259.09	314.623	429.956	756.282	1242.37	2090.87	2247.24	2306.45	2316.54	2098.49				57.3104	43.9374	101.58	140.739	220.707	366.751	822.2	1261.43	1976.54	2138.85	2226.04	2234.19	2693.09	2315.39	2061.31
		193.081	208.125	227.747	259.51	315.118	430.712	757.145	1242.67	2090.03	2245.27	2306.66	2314.43	2113.92				60.9838	27.2802	106.132	145.678	225.182	372.689	825.663	1265.69	1950.77	2114.82	2197.1	2225.78	2743.9	2346.68	2078.93
		193.137	208.133	227.826	259.529	315.185	430.93	757.268	1242.18	2087.66	2241.52	2304.15	2310.85	2129.35				64.5993	31.985	110.696	150.534	229.692	378.646	829.599	1269.42	1998.71	2160.34	2247.17	2219.44	2794.72	2377.97	2096.55
		192.914	207.951	227.668	259.357	315.063	430.77	756.972	1241.01	2083.27	2237.4	2299.15	2306.45	2144.78				68.5751	43.4698	115.622	155.701	234.446	384.74	833.604	1271.17	2013.17	2173.71	2261.2	2212.94	2845.53	2409.26	2114.16
		192.659	207.793	227.493	259.214	314.975	430.45	756.553	1239.47	2078.4	2233.68	2293.96	2301.44	2160.21				72.2575	48.3648	120.179	160.465	238.68	390.22	837.049	1272.46	2011.17	2170.61	2259.29	2205.69	2896.34	2440.55	2131.78
		192.619	207.851	227.537	259.272	315.118	430.319	756.331	1238.24	2074.73	2230.37	2289.63	2296.03	2175.64				75.8367	53.164	124.541	165.048	242.642	395.456	840.579	1272.35	2011.06	2169.08	2258.72	2198.72	2947.15	2471.84	2149.4
		192.985	208.275	227.967	259.711	315.637	430.712	756.676	1237.81	2072.73	2227.26	2286.34	2291.69	2191.07				80.4482	56.7948	129.824	170.766	247.718	402.066	846.085	1272.54	2007.14	2166.37	2256.19	2193.81	2997.97	2503.13	2167.02
		193.807	209.124	228.854	260.639	316.609	431.731	757.761	1238.11	2072.06	2225.32	2284.29	2289.42	2206.51				88.2783	58.7865	137.698	180.556	256.746	413.378	856.646	1273.23	2001.68	2160.49	2250.06	2189	3048.78	2534.42	2184.64
		195.04	210.352	230.132	261.972	317.96	433.205	759.393	1239.1	2072.06	2224.93	2283.47	2288.81	2221.94				98.6224	60.1986	145.95	195.247	270.827	431.887	874.992	1275.13	1998.07	2156.07	2244.48	2179.79	3099.59	2565.71	2202.26
		196.485	211.793	231.609	263.465	319.506	434.831	761.254	1240.64	2072.23	2225.32	2283.26	2288.6	2237.37				109.523	62.366	153.147	212.475	287.875	455.491	899.581	1277.74	1995.32	2154.98	2243.82	2168.86	3150.41	2597	2219.87
		197.929	213.24	233.039	264.896	321.012	436.404	763.171	1242.3	2072.23	2224.93	2283.47	2288.6	2252.8				119.76	68.8764	160.185	229.371	304.815	479.195	924.448	1281.25	1985.49	2159.67	2246.85	2158.98	3201.22	2628.29	2237.49
		199.054	214.389	234.171	266.001	322.177	437.643	764.744	1243.48	2071.4	2223.58	2283.47	2287.78	2268.23				128.09	73.3292	167.84	242.644	318.095	496.961	941.837	1284.71	1983.48	2155.77	2243	2151.11	3252.03	2659.57	2255.11
		199.362	214.71	234.51	266.283	322.446	437.82	764.969	1243.11	2068.74	2220.3	2281.22	2284.29	2283.66				133.161	77.4757	175.668	249.058	324.35	503.151	944.017	1286.86	1981.26	2151.76	2239.07	2142.89	3302.85	2690.86	2272.73
		198.269	213.645	233.466	265.099	321.135	435.992	762.622	1240.02	2061.63	2212.61	2273.28	2274.7	2299.09				134.24	80.0242	179.871	248.357	323.509	499.607	934.538	1286	1977.61	2146.89	2234.55	2130.75	3353.66	2722.15	2290.35
		195.296	210.703	230.476	261.799	317.605	431.352	756.775	1232.55	2047.09	2197.99	2256.98	2255.78	2314.52				134.433	82.5765	182.12	246.116	321.277	495	924.703	1280.15	1974.32	2142.35	2230.35	2119.05	3404.47	2753.44	2307.96
		190.571	205.904	225.561	256.391	311.903	423.946	747.537	1220.52	2024.33	2175.97	2231.73	2228.03	2329.95				135.233	85.0337	184.277	244.196	319.398	491.064	916.108	1270.39	1972.02	2138.8	2227.14	2108.66	3455.28	2784.73	2325.58
		187.23	202.352	221.943	252.425	307.793	418.442	740.771	1210.88	2005.03	2158.4	2211.85	2207.46	2345.38				137.21	87.5929	187.079	243.574	318.718	488.674	909.434	1258.22	1969.81	2135.22	2223.85	2098.8	3506.1	2816.02	2343.2
		191.133	206.202	225.849	256.751	312.384	424.003	747.634	1217.83	2014.87	2168.25	2223.19	2221.26	2360.81				140.214	90.3881	190.469	244.472	319.356	487.989	904.695	1271.25	1967.55	2131.33	2220.09	2088.04	3556.91	2847.31	2360.82
		198.01	213.249	232.95	264.47	320.532	434.362	760.187	1232.42	2038.85	2191.03	2248.03	2249.22	2376.24				143.389	93.0808	193.742	246.295	320.73	488.497	901.5	1287.2	1965.48	2127.35	2216.12	2075.31	3607.72	2878.6	2378.44
		202.418	217.779	237.497	269.318	325.669	440.905	768.055	1241.5	2053.27	2204.99	2262.59	2266.41	2391.67				146.688	95.4229	197.111	248.842	322.831	490.105	899.991	1297.16	1963.65	2123	2211.47	2063.05	3658.54	2909.89	2396.05
		204.848	220.297	240	271.923	328.427	444.341	772.171	1245.83	2059	2210.7	2268.42	2273.89	2407.1				150.953	97.9522	201.44	252.665	326.234	493.185	900.203	1304.48	1963.38	2119.42	2207.45	2052.15	3709.35	2941.18	2413.67
		206.475	221.986	241.672	273.634	330.174	446.445	774.687	1248.01	2060.48	2212.23	2270.04	2276.12	2422.53				156.071	100.878	206.595	257.471	330.61	497.266	901.367	1307.2	1966.57	2117.53	2204.81	2041.58	3760.16	2972.47	2431.29
		207.934	223.422	243.123	275.143	331.675	448.212	776.779	1249.63	2060.98	2212.42	2271.05	2276.33	2437.96				161.421	104.475	211.941	262.501	335.161	501.457	902.466	1309.91	1973.63	2116.52	2202.26	2030.1	3810.98	3003.75	2448.91
		209.366	224.76	244.487	276.598	333.159	449.864	778.674	1251.13	2061.63	2212.23	2271.86	2276.53	2453.39				166.132	109.419	216.615	266.826	338.94	504.784	902.619	1312.63	1988.48	2117.19	2199.78	2016.92	3861.79	3035.04	2466.53
		210.619	225.945	245.664	277.878	334.463	451.279	780.24	1252.26	2062.13	2212.23	2272.27	2276.94	2468.82				170.122	114.849	220.646	270.524	342.214	507.618	902.696	1314.18	2009.19	2118.34	2196.14	2004.09	3912.6	3066.33	2484.14
		211.583	226.889	246.604	278.851	335.436	452.377	781.451	1252.82	2061.8	2212.23	2272.47	2277.55	2484.25				175.068	121.103	225.658	275.27	346.616	511.637	904.114	1315.48	2040.27	2120.21	2190.3	1993.42	3963.41	3097.62	2501.76
		212.264	227.546	247.269	279.505	336.097	453.126	782.276	1252.95	2060.15	2211.66	2272.27	2277.55	2499.68				180.609	127.271	231.205	280.523	351.457	515.996	905.531	1316.21	2071.87	2122.28	2184.08	1982.38	4014.23	3128.91	2519.38
		212.735	227.975	247.703	279.917	336.515	453.616	782.767	1252.95	2057.69	2209.75	2270.85	2275.92	2515.11				185.79	133.227	236.308	285.305	355.734	519.691	906.029	1316.96	2103.83	2124.54	2177.23	1969.9	4065.04	3160.2	2537
		213.072	228.283	248.027	280.209	336.817	453.968	782.948	1252.64	2055.07	2207.08	2268.22	2272.47	2530.54				190.132	138.933	240.494	289.178	359.049	522.381	905.528	1317.77	2123.25	2125.36	2171.36	1956.3	4115.85	3191.49	2554.62
		213.367	228.634	248.379	280.542	337.166	454.305	783	1252.26	2052.78	2204.42	2265	2268.42	2545.97				194.283	144.227	244.438	292.867	362.24	524.979	905.224	1318.66	2124.01	2123.98	2166.89	1943.74	4166.67	3222.78	2572.23
		213.831	229.189	248.918	281.067	337.702	454.735	783.284	1252.13	2050.99	2202.15	2262.18	2265.6	2561.4				199.873	148.776	249.832	297.984	366.898	529.036	906.289	1319.6	2110.54	2119.27	2162.36	1932.7	4217.48	3254.07	2589.85
		214.6	230.053	249.736	281.896	338.554	455.411	784.112	1252.26	2049.53	2200.44	2260.78	2264.59	2576.83				205.393	152.325	255.132	302.909	371.312	532.714	906.74	1325	2078.44	2110.16	2157.71	1920.21	4268.29	3285.36	2607.47
		215.702	231.22	250.854	283.093	339.759	456.519	785.487	1252.7	2048.39	2199.5	2260.38	2264.59	2592.26				210.271	154.805	259.749	307.146	374.977	535.603	906.387	1330.58	2045.7	2099.37	2151.89	1906.82	4319.11	3316.65	2625.09
		217.08	232.648	252.247	284.609	341.308	458.064	787.229	1253.89	2048.06	2199.88	2260.78	2264.39	2607.69				214.846	156.026	264.031	311.078	378.33	538.175	905.8	1331.57	2012.3	2086.61	2144.69	1893.6	4369.92	3347.93	2642.71
		220.512	236.4	255.899	288.142	344.507	461.995	790.145	1260.83	2036.44	2205.94	2265.4	2267.41	2623.12				219.807	156.8	268.685	315.397	382.116	541.163	905.701	1332.56	1982.73	2074.52	2137.63	1881.34	4420.73	3379.22	2660.32
		222.219	238.128	257.605	289.843	346.229	463.73	791.712	1261.34	2034.04	2204.61	2263.99	2266.21	2653.98				225.399	157.104	273.95	320.283	386.472	544.633	905.99	1333.56	1957.21	2063.16	2130.71	1869.03	4471.54	3410.51	2677.94
		223.682	239.61	259.062	291.272	347.648	465.142	792.83	1261.15	2030.68	2202.33	2261.78	2263.99	2684.84				230.654	157.784	278.854	324.77	390.38	547.583	905.644	1333.99	1934.88	2052.85	2124.48	1855.98	4522.36	3441.8	2695.56
		224.829	240.762	260.179	292.362	348.724	466.165	793.435	1260.33	2026.39	2198.93	2258.78	2260.58	2715.7				235.698	158.818	283.51	329.018	394.039	550.254	905.036	1334.06	1915.54	2043.55	2118.9	1842.85	4573.17	3473.09	2713.18
		225.858	241.772	261.175	293.341	349.672	467.048	793.89	1259.31	2022.11	2195.35	2255.78	2256.98	2746.56				240.795	160.363	288.204	333.31	397.746	552.943	904.443	1334.12	1899.43	2034.79	2113.06	1829.84	4623.98	3504.38	2730.8
		227.02	242.894	262.328	294.468	350.789	468.107	794.557	1258.62	2018.17	2192.53	2253.39	2253.99	2777.42				246.084	162.34	293.085	337.78	401.624	555.774	903.973	1334.22	1886.03	2026.49	2107.01	1816.96	4674.8	3535.67	2748.41
		228.432	244.276	263.725	295.872	352.164	469.437	795.528	1258.36	2015.02	2190.1	2251.8	2251.8	2808.28				251.545	164.417	298.126	342.379	405.603	558.679	903.561	1334.72	1874.43	2018.09	2100.13	1804.04	4725.61	3566.96	2766.03
		229.947	245.783	265.225	297.407	353.627	470.884	796.593	1258.18	2011.73	2187.85	2250.21	2249.62	2839.14				257.086	166.572	303.225	347.023	409.622	561.583	903.096	1335.21	1864.17	2009.62	2092.64	1791.1	4776.42	3598.25	2783.65
		231.37	247.232	266.584	298.832	354.95	472.175	797.385	1257.54	2007.99	2184.87	2247.84	2247.04	2870				262.54	168.743	308.228	351.551	413.534	564.335	902.412	1335.71	1855.25	2001.59	2085.28	1777.96	4827.24	3629.54	2801.27
		232.692	248.583	267.802	300.166	356.119	473.326	797.873	1256.47	2003.79	2181.34	2244.87	2243.88	2900.86				267.877	170.93	313.095	355.948	417.3	566.906	901.539	1336.2	1847.23	1993.85	2078.01	1764.66	4878.05	3660.83	2818.89
		234.144	250.033	269.093	301.644	357.414	474.608	798.515	1255.46	2000.08	2178	2241.91	2240.73	2931.72				273.308	173.572	318.026	360.413	421.14	569.515	900.702	1336.68	1840.56	1986.89	2071.37	1751.49	4928.86	3692.12	2836.5
		236.032	251.882	270.771	303.63	359.203	476.49	799.799	1255.21	1998.07	2175.79	2240.14	2238.57	2962.58				279.035	176.496	323.228	365.134	425.241	572.344	900.056	1337.16	1834.71	1980.4	2065.12	1738.6	4979.67	3723.4	2854.12
		238.561	254.332	273	306.422	361.803	479.335	802.224	1256.53	1999.46	2175.05	2239.56	2237.59	2993.44				285.104	179.747	328.774	370.151	429.609	575.38	899.531	1337.6	1829.06	1973.88	2058.8	1725.84	5030.49	3754.69	2871.74
		241.772	257.396	275.72	310.213	365.392	483.425	806.113	1260.26	2006.28	2175.97	2239.75	2237.4	3024.3				290.912	183.188	334.061	374.838	433.63	577.985	898.426	1337.66	1823.54	1967.37	2052.47	1712.49	5081.3	3785.98	2889.36
		245.525	260.897	278.65	315.008	370.031	489.023	811.997	1267.46	2021.48	2178.37	2239.56	2236.61	3055.16				296.461	186.284	339.057	379.265	437.355	580.287	897.034	1337.72	1817.02	1959.84	2044.96	1698.99	5132.11	3817.27	2906.98
		249.522	264.518	281.401	320.655	375.642	496.238	820.257	1278.75	2047.41	2182.08	2237.79	2234.46	3086.02				302.284	189.234	344.281	383.935	441.326	582.805	895.839	1337.78	1810.06	1951.85	2036.9	1685.86	5182.93	3848.56	2924.59
		253.438	267.929	283.713	326.756	381.9	504.852	831.029	1294.13	2083.78	2186.73	2234.27	2230.76	3116.88				308.555	191.77	349.942	389.008	445.708	585.677	894.922	1338.49	1803.28	1943.97	2029.03	1673.05	5233.74	3879.85	2942.21
		257.017	270.968	285.63	332.79	388.278	514.155	843.892	1312.23	2126.97	2192.72	2229.59	2225.9	3147.74				315.102	194.149	355.895	394.305	450.303	588.684	894.029	1339.65	1796.61	1936.15	2021.24	1660.17	5284.55	3911.14	2959.83
		260.122	273.624	287.484	338.227	394.167	523.13	857.559	1330.5	2169.71	2199.31	2225.13	2221.07	3178.6				321.235	196.976	361.382	399.132	454.396	591.101	892.494	1340.82	1790.94	1929.54	2014.64	1646.56	5335.37	3942.43	2977.45
		262.607	275.909	289.595	342.497	398.88	530.43	869.961	1345.6	2202.52	2205.37	2221.84	2217.6	3209.46				327.106	199.98	366.547	403.715	458.23	593.293	890.795	1342.28	1785.68	1923.39	2008.51	1633.02	5386.18	3973.72	2995.07
		264.286	277.698	291.926	345.053	401.821	534.853	878.788	1354.2	2217.02	2209.18	2219.72	2215.1	3240.32				333.607	203.348	372.356	408.904	462.693	596.098	889.711	1346.54	1779.84	1916.69	2001.79	1620.24	5436.99	4005.01	3012.68
		265.041	278.781	294.082	345.635	402.719	535.86	882.455	1355.5	2211.66	2208.99	2218.18	2213	3271.18				340.546	206.852	378.633	414.486	467.571	599.245	888.883	1350.85	1773.85	1909.84	1994.91	1607.69	5487.8	4036.3	3030.3
		264.934	279.092	295.589	344.46	401.78	533.921	881.218	1351.54	2191.78	2204.8	2215.87	2210.32	3302.04				347.426	209.699	384.853	419.966	472.341	602.206	887.77	1355.21	1766.69	1901.87	1986.88	1594.8	5538.62	4067.58	3047.92
		264.247	278.791	296.271	342.203	399.678	530.267	876.752	1345.03	2165.68	2197.42	2212.04	2206.32	3332.9				353.704	212.392	390.414	424.828	476.447	604.476	885.942	1362.27	1759.24	1893.62	1978.56	1581.3	5589.43	4098.87	3065.54
		263.368	278.159	296.313	339.524	397.128	526.047	870.931	1337.8	2138.82	2188.6	2207.27	2201.01	3363.76				359.97	214.897	395.925	429.683	480.54	606.787	884.216	1371.27	1752.4	1886.01	1970.84	1568.16	5640.24	4130.16	3083.16
		262.597	277.538	296.103	336.945	394.648	522.008	864.927	1330.43	2113.34	2179.48	2202.15	2195.73	3394.62				367.144	217.375	402.363	435.404	485.528	609.941	883.22	1380.37	1745.73	1878.56	1963.27	1555.86	5691.06	4161.45	3100.78
		262.203	277.207	296.03	334.753	392.54	518.462	859.29	1323	2089.35	2170.81	2197.61	2190.85	3425.48				374.431	220.588	408.902	441.2	490.562	613.051	882.03	1389.72	1739.77	1871.9	1956.53	1543.29	5741.87	4192.74	3118.39
		262.309	277.327	296.303	333.159	390.973	515.539	854.247	1315.91	2067.25	2162.95	2193.66	2186.73	3456.34				381.334	223.957	415.03	446.587	495.16	615.673	880.324	1400.86	1733.99	1865.42	1949.97	1530.22	5792.68	4224.03	3136.01
		262.886	277.908	296.912	332.204	389.994	513.35	849.915	1309.64	2047.58	2155.68	2190.47	2183.01	3487.2				387.831	227.275	420.73	451.56	499.35	617.886	878.278	1412.12	1727.33	1857.97	1942.37	1516.99	5843.5	4255.32	3153.63
		263.793	278.811	297.744	331.836	389.531	511.833	846.314	1304.03	2030.84	2149.19	2187.11	2179.48	3518.06				394.627	230.61	426.752	456.861	503.923	620.502	876.668	1423.5	1720.58	1850.4	1934.64	1504.46	5894.31	4286.61	3171.25
		264.828	279.877	298.642	331.859	389.412	510.842	843.396	1298.87	2016.44	2142.74	2183.38	2175.23	3548.92				402.267	233.316	433.627	462.976	509.295	623.882	875.638	1431.55	1713.29	1842.3	1926.46	1492.55	5945.12	4317.9	3188.87
		265.885	280.976	299.52	332.146	389.505	510.217	840.954	1294.07	2003.95	2136.15	2178.74	2170.08	3579.78				409.61	235.972	440.165	468.728	514.253	626.774	874.03	1437.2	1705.98	1834.16	1918.25	1480.07	5995.93	4349.19	3206.48
		266.945	282.068	300.4	332.595	389.769	509.87	838.981	1289.56	1992.69	2129.43	2173.39	2164.41	3610.64				416.563	238.824	446.273	474.061	518.772	629.217	871.981	1442.91	1699.41	1826.88	1910.81	1467.31	6046.75	4380.48	3224.1
		268.085	283.215	301.378	333.263	390.245	509.835	837.506	1285.61	1982.62	2122.75	2167.88	2158.4	3641.5				423.464	241.709	452.322	479.333	523.259	631.629	869.955	1447.98	1692.93	1819.69	1903.46	1454.74	6097.56	4411.76	3241.72
		269.426	284.527	302.571	334.232	391.04	510.199	836.623	1282.53	1974.16	2116.82	2162.77	2152.97	3672.37				430.776	245.013	458.801	485.009	528.206	634.481	868.391	1445.04	1686.53	1812.51	1896.1	1442.74	6148.37	4443.05	3259.34
		271.056	286.12	304.069	335.563	392.221	511.033	836.427	1280.31	1966.97	2111.44	2158.04	2147.93	3703.23				438.524	248.36	465.719	491.105	533.565	637.696	866.991	1442.07	1680.19	1805.35	1888.77	1431.06	6199.19	4474.34	3276.96
		272.951	287.946	305.841	337.225	393.739	512.251	836.754	1278.88	1961.17	2106.77	2153.88	2143.63	3734.09				445.847	251.482	472.165	496.757	538.425	640.373	864.99	1439.05	1673.16	1797.48	1880.85	1418.86	6250	4505.63	3294.57
		274.934	289.853	307.707	338.986	395.37	513.613	837.343	1277.91	1956.14	2102.47	2150.09	2139.35	3764.95				452.849	254.62	478.31	502.077	542.977	642.751	862.788	1434.74	1666.17	1789.62	1872.95	1406.67	6300.81	4536.92	3312.19
		276.808	291.656	309.474	340.626	396.873	514.855	837.801	1276.87	1950.99	2097.85	2145.78	2134.73	3795.81				459.969	257.568	484.571	507.518	547.681	645.298	860.792	1429.44	1659.19	1781.78	1865	1394.83	6351.63	4568.21	3329.81
		278.45	293.237	310.997	342.026	398.111	515.82	837.899	1275.44	1945.29	2092.4	2140.6	2129.25	3826.67				467.427	260.539	491.143	513.277	552.724	648.183	859.092	1424.08	1652.24	1773.98	1857.08	1383.39	6402.44	4599.5	3347.43
		279.867	294.584	312.308	343.182	399.11	516.488	837.703	1273.63	1938.89	2086.14	2134.38	2122.93	3857.53				475.091	263.626	497.887	519.182	557.913	651.174	857.408	1418.69	1645.52	1766.41	1849.34	1372.07	6453.25	4630.79	3365.05
		281.178	295.788	313.535	344.246	400.043	517.104	837.474	1271.83	1932.25	2079.58	2127.85	2116.12	3888.39				482.232	266.74	504.102	524.561	562.564	653.595	855.146	1413.78	1638.82	1758.86	1841.61	1360.22	6504.07	4662.08	3382.66
		282.616	297.081	314.898	345.48	401.168	517.915	837.539	1270.67	1926.37	2073.39	2121.88	2110.05	3919.25				489.101	269.954	510.081	529.732	567.022	655.848	852.784	1408.82	1632.06	1751.29	1833.85	1348.5	6554.88	4693.37	3400.28
		284.334	298.652	316.542	347.004	402.596	519.08	838.096	1270.09	1921.38	2068.24	2116.99	2104.88	3950.11				496.259	273.191	516.335	535.201	571.777	658.412	850.744	1403.8	1625.33	1743.73	1826.09	1337.31	6605.69	4724.66	3417.9
		286.295	300.506	318.438	348.784	404.275	520.515	838.981	1269.96	1916.98	2063.94	2112.65	2100.25	3980.97				503.652	276.477	522.804	540.882	576.739	661.171	848.862	1399.27	1618.59	1736.1	1818.32	1326.5	6656.5	4755.94	3435.52
		288.317	302.443	320.375	350.597	405.974	521.972	839.835	1269.64	1912.75	2059.5	2108.33	2095.63	4011.83				510.972	279.769	529.193	546.455	581.592	663.805	846.806	1395.11	1611.85	1728.48	1810.54	1315.68	6707.32	4787.23	3453.14
		290.133	304.219	322.087	352.188	407.418	523.148	840.296	1268.81	1907.69	2054.42	2103.16	2090.37	4042.69				517.799	282.979	535.101	551.499	585.948	665.953	844.276	1390.9	1604.96	1720.7	1802.57	1304.45	6758.13	4818.52	3470.75
		291.635	305.679	323.469	353.434	408.48	523.916	840.23	1267.14	1901.69	2048.23	2097.17	2083.95	4073.55				524.563	286.188	540.938	556.517	590.292	668.104	841.847	1386.73	1598.07	1712.92	1794.58	1293.58	6808.94	4849.81	3488.37
		292.924	306.918	324.607	354.44	409.324	524.434	839.835	1265.1	1895.17	2041.59	2090.37	2076.9	4104.41				531.647	289.302	547.075	561.843	594.931	670.546	839.688	1383.52	1591.01	1705	1786.42	1283.23	6859.76	4881.1	3505.99
		294.27	308.183	325.793	355.498	410.21	524.989	839.507	1263.06	1888.69	2035	2083.78	2070.07	4135.27				538.675	292.46	553.158	567.102	599.535	672.933	837.451	1380.29	1584	1697.14	1778.33	1273.02	6910.57	4912.39	3523.61
		295.883	309.713	327.244	356.839	411.404	525.868	839.54	1261.47	1882.95	2029.09	2077.73	2063.78	4166.13				545.407	295.758	558.963	572.068	603.869	675.056	834.976	1377.02	1577.11	1689.48	1770.54	1262.71	6961.38	4943.68	3541.23
		297.808	311.554	329.031	358.516	412.923	527.107	840.033	1260.45	1877.91	2023.85	2072.56	2058.18	4196.99				551.801	299.122	564.45	576.716	607.882	676.899	832.301	1374.04	1570.27	1681.87	1762.78	1252.34	7012.2	4974.97	3558.84
		299.88	313.557	330.975	360.323	414.586	528.495	840.691	1259.69	1873.04	2018.95	2067.58	2052.95	4227.85				558.205	302.689	569.951	581.42	611.943	678.835	829.76	1371.27	1563.5	1674.42	1755.12	1242.36	7063.01	5006.26	3576.46
		301.846	315.46	332.802	362.001	416.116	529.723	841.152	1258.62	1867.8	2013.61	2061.96	2047.09	4258.71				564.784	306.233	575.594	586.257	616.139	680.905	827.341	1368.48	1556.64	1666.87	1747.35	1232.77	7113.82	5037.55	3594.08
		303.555	317.118	334.382	363.426	417.355	530.647	841.25	1257.1	1861.91	2007.36	2055.72	2040.46	4289.57				571.133	309.654	581.04	590.894	620.18	682.797	824.806	1365.71	1549.46	1658.95	1739.19	1223.2	7164.63	5068.84	3611.7
		305.066	318.571	335.737	364.632	418.357	531.318	840.987	1255.15	1855.53	2000.69	2048.71	2033.24	4320.43				577.201	313.034	586.207	595.263	623.974	684.485	822.111	1363.72	1542.26	1650.99	1731	1213.65	7215.45	5100.13	3629.32
		306.562	319.985	337.062	365.816	419.347	531.954	840.691	1253.14	1848.94	1993.76	2041.91	2025.91	4351.29				583.067	316.261	591.15	599.436	627.574	686.034	819.325	1361.7	1534.92	1642.89	1722.7	1204.21	7266.26	5131.41	3646.93
		308.205	321.549	338.542	367.166	420.51	532.773	840.592	1251.32	1842.78	1987.34	2035.32	2019.11	4382.15				588.885	319.597	596.031	603.584	631.16	687.565	816.598	1359.66	1527.71	1634.96	1714.55	1195.02	7317.07	5162.7	3664.55
		310.061	323.311	340.239	368.722	421.904	533.83	840.756	1249.88	1837.06	1981.41	2029.25	2012.67	4413.01				594.718	323.186	600.972	607.752	634.793	689.122	813.954	1358.2	1520.77	1627.39	1706.78	1186.17	7367.89	5193.99	3682.17
		312.045	325.228	342.061	370.422	423.417	535	841.086	1248.63	1831.63	1975.67	2023.22	2006.28	4443.87				600.25	326.882	605.671	611.692	638.224	690.563	811.249	1357.19	1513.88	1619.85	1699.04	1177.53	7418.7	5225.28	3699.79
		314.029	327.131	343.891	372.091	424.921	536.154	841.382	1247.33	1825.97	1969.66	2017.07	1999.77	4474.73				605.52	330.79	610.11	615.372	641.408	691.79	808.426	1356.18	1507.04	1612.32	1691.32	1168.96	7469.51	5256.57	3717.41
		315.901	328.94	345.611	373.653	426.286	537.164	841.514	1245.77	1819.97	1963.25	2010.48	1992.84	4505.59				610.637	334.602	614.371	618.868	644.421	692.866	805.513	1355.18	1500.03	1604.61	1683.4	1160.49	7520.33	5287.86	3735.02
		317.683	330.654	347.218	375.118	427.539	538.028	841.415	1243.97	1813.63	1956.44	2003.64	1985.81	4536.45				615.68	338.211	618.539	622.268	647.357	693.888	802.582	1354.49	1492.68	1596.52	1675.08	1152.24	7571.14	5319.15	3752.64
		319.439	332.342	348.796	376.537	428.754	538.858	841.283	1242.06	1807.2	1949.53	1996.68	1978.38	4567.31				620.608	341.755	622.632	625.601	650.261	694.911	799.732	1353.8	1485.33	1588.47	1666.8	1144.35	7621.95	5350.44	3770.26
		321.225	334.047	350.404	378	430.015	539.725	841.152	1240.21	1800.83	1942.66	1989.63	1971.16	4598.17				625.292	345.178	626.466	628.742	652.984	695.782	796.824	1353.1	1477.99	1580.49	1658.57	1136.71	7672.76	5381.73	3787.88
		323.086	335.83	352.091	379.545	431.352	540.65	841.086	1238.42	1794.62	1935.85	1982.77	1963.99	4629.03				629.706	348.799	630.037	631.607	655.419	696.423	793.793	1352.13	1470.94	1572.74	1650.58	1129.02	7723.58	5413.02	3805.5
		325.013	337.679	353.846	381.148	432.752	541.67	841.086	1236.7	1788.45	1929.23	1975.82	1956.73	4659.89				633.881	352.718	633.417	634.283	657.677	696.908	790.71	1350.92	1464.32	1565.35	1642.96	1121.46	7774.39	5444.31	3823.11
		326.983	339.56	355.644	382.796	434.186	542.71	841.152	1234.99	1782.21	1922.38	1968.92	1949.38	4690.75				637.919	356.735	636.68	636.869	659.877	697.358	787.668	1349.7	1457.66	1557.91	1635.29	1114.2	7825.2	5475.59	3840.73
		328.986	341.484	357.475	384.463	435.624	543.753	841.185	1233.34	1776.01	1915.71	1961.91	1942.08	4721.61				641.905	360.879	639.865	639.419	662.073	697.843	784.717	1348.48	1450.94	1550.41	1627.54	1107.33	7876.02	5506.88	3858.35
		330.998	343.418	359.314	386.15	437.097	544.816	841.25	1231.63	1769.73	1908.81	1954.81	1934.7	4752.47				645.7	364.809	642.868	641.768	664.023	698.156	781.67	1347.43	1443.91	1542.61	1619.52	1100.69	7926.83	5538.17	3875.97
		333.021	345.373	361.161	387.831	438.545	545.864	841.283	1229.87	1763.5	1901.97	1947.77	1927.23	4783.33				649.034	368.473	645.442	643.651	665.558	698.139	778.444	1346.37	1436.48	1534.44	1611.17	1094.07	7977.64	5569.46	3893.59
		335.019	347.29	362.98	389.492	439.983	546.894	841.25	1228.05	1757.19	1894.89	1940.63	1919.68	4814.19				652.186	372.128	647.875	645.455	667.032	698.109	775.357	1345.31	1429.21	1526.45	1602.99	1087.79	8028.46	5600.75	3911.21
		336.98	349.168	364.769	391.106	441.381	547.852	841.152	1226.12	1750.69	1887.73	1933.11	1911.9	4845.05				655.324	375.771	650.304	647.296	668.577	698.179	772.443	1344.6	1422.12	1518.66	1595	1082.02	8079.27	5632.04	3928.82
		338.928	351.03	366.528	392.713	442.739	548.774	840.954	1224.07	1744.01	1880.36	1925.51	1904.06	4875.91				658.374	379.721	652.649	649.047	670.082	698.24	769.574	1344.21	1415.32	1511.22	1587.3	1076.59	8130.08	5663.33	3946.44
		340.897	352.925	368.307	394.327	444.131	549.717	840.789	1221.96	1737.25	1872.91	1917.69	1896	4906.77				661.028	383.974	654.623	650.388	671.229	697.99	766.51	1343.81	1408.8	1504.13	1579.88	1071.13	8180.89	5694.62	3964.06
		342.969	354.902	370.182	396.04	445.617	550.756	840.691	1219.92	1730.56	1865.38	1910.08	1888.15	4937.63				663.176	388.222	656.107	651.33	671.944	697.371	763.283	1343.4	1402.05	1496.73	1572.21	1065.72	8231.71	5725.91	3981.68
		345.16	356.986	372.167	397.869	447.214	551.892	840.723	1218.01	1723.91	1858.19	1902.66	1880.36	4968.49				665.466	392.466	657.742	652.454	672.854	696.991	760.421	1342.68	1395.09	1489.07	1564.33	1060.94	8282.52	5757.2	3999.3
		347.421	359.166	374.251	399.772	448.878	553.107	840.822	1216.22	1717.43	1851.05	1895.31	1872.64	4999.35				667.742	396.43	659.384	653.586	673.754	696.669	757.696	1341.94	1387.86	1481.18	1556.2	1056.52	8333.33	5788.49	4016.91
		349.708	361.359	376.345	401.685	450.548	554.307	840.888	1214.32	1710.88	1843.96	1888.01	1864.85	5030.21				669.721	400.175	660.736	654.43	674.387	696.127	754.862	1341.2	1380.43	1473.12	1547.87	1052.19	8384.15	5819.77	4034.53
		351.922	363.488	378.373	403.51	452.117	555.394	840.789	1212.24	1704.05	1836.54	1880.22	1856.99	5061.07				671.274	404.034	661.657	654.86	674.667	695.266	751.85	1340.04	1373.37	1465.44	1539.94	1047.89	8434.96	5851.06	4052.15
		354.04	365.529	380.307	405.233	453.585	556.35	840.493	1209.94	1696.93	1828.79	1872.23	1848.68	5091.93				672.689	407.972	662.441	655.21	674.906	694.437	748.979	1338.5	1366.57	1458.05	1532.3	1043.95	8485.77	5882.35	4069.77
		356.107	367.517	382.172	406.909	454.981	557.231	840.098	1207.41	1689.66	1820.73	1863.91	1840.05	5122.8				674.303	412.223	663.502	655.796	675.4	693.872	746.507	1336.96	1359.98	1450.82	1524.86	1040.8	8536.59	5913.64	4087.39
		358.234	369.565	384.085	408.632	456.427	558.152	839.704	1204.82	1682.23	1812.62	1855.53	1831.63	5153.66				675.568	416.672	664.248	656.089	675.609	693.06	743.898	1335.4	1353.54	1443.71	1517.56	1037.71	8587.4	5944.93	4105
		360.52	371.762	386.137	410.501	458.017	559.229	839.441	1202.43	1674.98	1804.82	1847.5	1823.28	5184.52				676.455	421.001	664.643	656.061	675.518	692.013	741.186	1334.04	1346.71	1436.26	1509.9	1034.66	8638.21	5976.22	4122.62
		362.967	374.137	388.37	412.546	459.8	560.463	839.375	1200.21	1668	1797.22	1839.66	1815.15	5215.38				677.167	425.264	664.875	655.896	675.321	690.933	738.576	1332.67	1339.68	1428.64	1502.03	1031.83	8689.02	6007.51	4140.24
		365.516	376.602	390.722	414.684	461.667	561.816	839.408	1198.18	1661.07	1789.68	1831.88	1807.08	5246.24				677.959	429.275	665.188	655.828	675.252	690.046	736.27	1331.29	1332.56	1420.95	1494.12	1029.47	8739.84	6038.8	4157.86
		368.043	379.042	393.046	416.791	463.495	563.095	839.343	1195.98	1654.1	1782.09	1824.05	1798.96	5277.1				678.729	433.161	665.475	655.759	675.168	689.228	734.052	1330.2	1325.4	1413.24	1486.2	1027.53	8790.65	6070.09	4175.48
		370.447	381.368	395.25	418.767	465.189	564.203	839.08	1193.55	1646.76	1774.07	1815.78	1790.3	5307.96				679.101	437.247	665.4	655.393	674.724	688.109	731.664	1329.37	1318.58	1405.92	1478.67	1025.71	8841.46	6101.38	4193.09
		372.738	383.563	397.29	420.609	466.732	565.157	838.588	1190.85	1639.08	1765.65	1807.08	1781.48	5338.82				679.326	441.417	665.19	654.868	674.223	686.959	729.418	1328.54	1311.93	1398.77	1471.3	1024.13	8892.28	6132.67	4210.71
		374.991	385.718	399.299	422.417	468.233	566.074	838.03	1187.93	1631.16	1757.07	1798.22	1772.38	5369.68				679.517	445.829	664.972	654.325	673.75	685.885	727.397	1327.7	1305.36	1391.73	1464	1022.89	8943.09	6163.95	4228.33
		377.358	387.975	401.413	424.347	469.866	567.091	837.572	1185.19	1623.41	1748.69	1789.56	1763.38	5400.54				679.659	450.332	664.742	653.79	673.279	684.873	725.541	1326.49	1298.84	1384.74	1456.72	1021.99	8993.9	6195.24	4245.95
		379.958	390.444	403.769	426.502	471.712	568.365	837.408	1182.75	1616.04	1740.62	1781.23	1754.82	5431.4				679.615	454.654	664.363	653.153	672.684	683.794	723.668	1325.28	1292.06	1377.46	1449.17	1021.27	9044.72	6226.53	4263.57
		382.731	393.073	406.331	428.84	473.774	569.839	837.474	1180.65	1609.03	1732.75	1773.11	1746.46	5462.26				679.367	458.912	663.785	652.367	671.962	682.649	721.79	1324.07	1285.21	1370.08	1441.53	1020.74	9095.53	6257.82	4281.18
		385.561	395.772	408.95	431.221	475.878	571.356	837.572	1178.67	1602.08	1725.05	1765.05	1738.18	5493.12				679.087	462.955	663.198	651.562	671.262	681.529	720.1	1322.65	1278.35	1362.7	1433.91	1020.54	9146.34	6289.11	4298.8
		388.278	398.381	411.474	433.497	477.862	572.721	837.506	1176.53	1594.89	1716.97	1756.71	1729.64	5523.98				678.763	466.931	662.575	650.711	670.537	680.426	718.539	1321.06	1271.5	1355.32	1426.3	1020.61	9197.15	6320.4	4316.42
		390.814	400.802	413.775	435.565	479.627	573.871	837.146	1173.9	1587.19	1708.41	1747.87	1720.72	5554.84				678.359	471.131	661.862	649.799	669.767	679.326	717.077	1319.45	1264.97	1348.3	1419.06	1020.91	9247.97	6351.69	4334.04
		393.206	403.101	415.919	437.495	481.237	574.824	836.525	1170.88	1579.07	1699.48	1738.76	1711.44	5585.7				677.854	475.376	661.05	648.833	668.964	678.222	715.705	1317.84	1258.53	1341.39	1411.9	1021.42	9298.78	6382.98	4351.66
		395.652	405.439	418.102	439.464	482.885	575.82	835.937	1167.82	1571.03	1690.54	1729.64	1702.15	5616.56				677.281	479.824	660.244	647.853	668.189	677.147	714.449	1316.55	1252.12	1334.53	1404.79	1022.15	9349.59	6414.27	4369.27
		398.286	407.942	420.482	441.62	484.719	577.037	835.546	1164.99	1563.26	1681.91	1720.83	1693.07	5647.42				676.602	484.304	659.415	646.787	667.365	676.097	713.264	1315.25	1245.74	1327.68	1397.71	1023.11	9400.41	6445.56	4386.89
		401.168	410.682	423.117	444.041	486.825	578.497	835.448	1162.51	1555.85	1673.9	1712.45	1684.41	5678.28				675.827	488.479	658.475	645.676	666.473	675.063	712.168	1313.94	1239.08	1320.57	1390.37	1024.28	9451.22	6476.85	4404.51
		404.193	413.579	425.912	446.581	489.057	580.103	835.48	1160.2	1548.68	1665.97	1704.16	1675.95	5709.14				675.065	492.594	657.52	644.573	665.598	674.087	711.217	1312.72	1232.39	1313.41	1382.99	1025.69	9502.03	6508.14	4422.13
		407.17	416.439	428.652	449.09	491.232	581.633	835.383	1157.79	1541.31	1657.79	1695.72	1667.25	5740				674.297	496.528	656.56	643.458	664.737	673.135	710.381	1311.58	1225.78	1306.38	1375.69	1027.31	9552.85	6539.42	4439.75
		409.974	419.135	431.206	451.416	493.218	582.926	835.024	1154.95	1533.54	1649.17	1686.81	1658.21	5770.86				673.422	500.422	655.53	642.266	663.826	672.132	709.576	1310.43	1219.19	1299.37	1368.4	1029.06	9603.66	6570.71	4457.36
		412.602	421.662	433.571	453.539	494.994	584.019	834.405	1151.75	1525.22	1640.11	1677.46	1648.85	5801.72				672.374	504.641	654.32	640.963	662.784	671.035	708.702	1309.27	1212.92	1292.75	1361.56	1030.83	9654.47	6602	4474.98
		415.175	424.132	435.874	455.611	496.726	585.033	833.689	1148.39	1516.9	1630.85	1668	1639.29	5832.58				671.504	508.871	653.234	639.854	661.936	670.192	708.109	1307.83	1206.7	1286.18	1354.77	1032.94	9705.28	6633.29	4492.6
		417.877	426.703	438.308	457.816	498.6	586.212	833.137	1145.17	1508.66	1621.99	1658.74	1629.83	5863.44				670.682	513.196	652.26	638.828	661.205	669.471	707.661	1306.38	1200.46	1279.62	1347.99	1035.29	9756.1	6664.58	4510.22
		420.794	429.492	440.979	460.25	500.72	587.64	832.844	1142.33	1500.95	1613.43	1650	1620.88	5894.3				669.698	517.508	651.182	637.689	660.375	668.643	707.175	1304.93	1194.24	1273.08	1341.21	1037.64	9806.91	6695.87	4527.84
		423.903	432.46	443.861	462.885	503.02	589.276	832.747	1139.71	1493.56	1605.15	1641.46	1612.23	5925.16				668.517	521.44	649.921	636.393	659.38	667.661	706.62	1303.44	1187.8	1266.26	1334.17	1039.93	9857.72	6727.16	4545.45
		427.063	435.507	446.762	465.551	505.35	590.917	832.682	1137.11	1486.08	1596.86	1633	1603.47	5956.02				667.339	525.337	648.622	635.105	658.38	666.733	706.17	1301.91	1181.37	1259.45	1327.13	1042.31	9908.54	6758.45	4563.07
		430.131	438.456	449.56	468.107	507.535	592.399	832.39	1134.2	1478.32	1588.26	1624.12	1594.6	5986.88				666.445	529.208	647.643	634.136	657.681	666.164	706.072	1300.38	1175.05	1252.79	1320.26	1045.14	9959.35	6789.74	4580.69
		433.015	441.262	452.194	470.47	509.541	593.679	831.839	1130.98	1470.14	1579.26	1614.93	1585.34	6017.74				665.35	533.06	646.476	632.928	656.84	665.469	705.831	1298.83	1168.76	1246.15	1313.4	1047.97	10010.2	6821.03	4598.31
		435.815	443.936	454.689	472.734	511.416	594.818	831.094	1127.52	1461.79	1570.08	1605.45	1575.81	6048.6				664.037	537.194	645.119	631.533	655.821	664.635	705.531	1297.41	1162.74	1239.91	1306.97	1050.59	10061	6852.32	4615.93
		438.634	446.611	457.229	475.009	513.333	596	830.382	1124.08	1453.37	1560.91	1596.17	1566.38	6079.46				662.776	541.297	643.814	630.207	654.877	663.876	705.406	1295.97	1156.73	1233.68	1300.54	1053.23	10111.8	6883.6	4633.54
		441.605	449.424	459.908	477.442	515.416	597.331	829.865	1120.86	1445.28	1552.03	1587.09	1557.16	6110.32				661.773	545.29	642.737	629.123	654.191	663.322	705.563	1294.53	1150.65	1227.35	1294.08	1056.15	10162.6	6914.89	4651.16
		444.746	452.423	462.791	480.049	517.685	598.874	829.574	1117.87	1437.35	1543.42	1578.3	1548.13	6141.18				660.837	549.232	641.686	628.092	653.53	662.715	705.679	1293.1	1144.58	1221.03	1287.61	1059.35	10213.4	6946.18	4668.78
		448.015	455.534	465.787	482.787	520.072	600.528	829.349	1114.99	1429.67	1535	1569.61	1539.38	6172.04				659.482	552.909	640.323	626.717	652.521	661.787	705.374	1291.69	1138.44	1214.63	1281	1062.07	10264.2	6977.47	4686.4
		451.263	458.667	468.772	485.508	522.435	602.144	829.058	1111.96	1421.82	1526.49	1560.82	1530.55	6202.9				658.257	556.562	639.058	625.534	651.712	661.071	705.256	1290.28	1132.34	1208.27	1274.42	1064.93	10315	7008.76	4704.02
		454.413	461.714	471.632	488.113	524.667	603.618	828.575	1108.7	1413.82	1517.79	1551.84	1521.54	6233.76				657.183	560.257	637.943	624.543	651.079	660.583	705.427	1288.86	1126.39	1202.1	1268.07	1067.91	10365.9	7040.05	4721.63
		457.43	464.608	474.351	490.584	526.748	604.928	827.898	1105.26	1405.6	1508.75	1542.59	1512.28	6264.62				656.07	563.937	636.837	623.513	650.39	660.142	705.694	1287.41	1120.49	1195.97	1261.77	1070.86	10416.7	7071.34	4739.25
		460.374	467.427	477.022	492.967	528.766	606.156	827.126	1101.67	1397.23	1499.64	1533.18	1502.96	6295.48				654.694	567.712	635.55	622.178	649.416	659.528	705.766	1285.95	1114.72	1190.07	1255.69	1073.6	10467.5	7102.63	4756.87
		463.354	470.263	479.708	495.38	530.81	607.43	826.42	1098.11	1388.95	1490.54	1523.97	1493.74	6326.34				653.321	571.434	634.269	620.819	648.532	658.922	705.79	1284.49	1108.97	1184.18	1249.61	1076.41	10518.3	7133.92	4774.49
		466.464	473.23	482.542	497.941	533.01	608.856	825.874	1094.72	1380.91	1481.72	1514.94	1484.71	6357.2				652.299	575.034	633.285	619.802	648.026	658.537	706.118	1282.98	1103.21	1178.25	1243.5	1079.44	10569.1	7165.21	4792.11
		469.739	476.345	485.508	500.652	535.366	610.457	825.489	1091.54	1373.04	1473.08	1506.11	1475.87	6388.06				651.243	578.562	632.237	618.764	647.416	658.046	706.329	1281.43	1097.46	1172.33	1237.4	1082.31	10619.9	7196.5	4809.73
		473.086	479.562	488.56	503.431	537.771	612.106	825.137	1088.33	1365.24	1464.62	1497.38	1467.21	6418.92				650.056	581.918	631.047	617.655	646.639	657.448	706.407	1279.87	1091.68	1166.41	1231.33	1084.98	10670.7	7227.78	4827.34
		476.409	482.754	491.565	506.157	540.132	613.697	824.721	1085.09	1357.38	1456	1488.57	1458.48	6449.78				648.783	585.243	629.8	616.539	645.829	656.894	706.518	1278.3	1085.95	1160.54	1225.31	1087.57	10721.5	7259.07	4844.96
		479.595	485.804	494.44	508.762	542.357	615.119	824.113	1081.56	1349.31	1447.15	1479.6	1449.52	6480.64				647.582	588.568	628.712	615.554	645.249	656.619	706.929	1276.65	1080.35	1154.81	1219.42	1090.31	10772.4	7290.36	4862.58
		482.656	488.709	497.181	511.224	544.443	616.416	823.314	1077.87	1341.05	1438.16	1470.39	1440.34	6511.5				646.445	591.864	627.669	614.523	644.716	656.374	707.275	1274.98	1074.81	1149.12	1213.58	1093.14	10823.2	7321.65	4880.2
		485.656	491.549	499.888	513.648	546.501	617.652	822.452	1074.14	1332.74	1429.11	1461.13	1431.1	6542.36				645.235	595.164	626.42	613.372	644.002	655.901	707.364	1273.31	1069.4	1143.54	1207.86	1095.75	10874	7352.94	4897.82
		488.725	494.457	502.645	516.154	548.624	618.977	821.688	1070.49	1324.59	1420.25	1452.06	1422.06	6573.23				644.006	598.387	625.198	612.266	643.271	655.433	707.565	1271.69	1064.03	1138	1202.17	1098.1	10924.8	7384.23	4915.43
		491.949	497.519	505.556	518.798	550.889	620.458	821.083	1067	1316.6	1411.56	1443.17	1413.2	6604.09				642.781	601.483	624.081	611.254	642.587	655.035	707.952	1270.12	1058.73	1132.55	1196.55	1100.36	10975.6	7415.52	4933.05
		495.296	500.72	508.589	521.581	553.279	622.054	820.606	1063.57	1308.83	1403.13	1434.62	1404.67	6634.95				641.55	604.504	623.032	610.293	641.938	654.677	708.441	1268.54	1053.43	1127.11	1190.96	1102.72	11026.4	7446.81	4950.67
		498.685	503.961	511.642	524.381	555.681	623.654	820.13	1060.16	1301.01	1394.79	1426.09	1396.24	6665.81				640.255	607.416	621.864	609.211	641.235	654.254	708.817	1266.96	1048.08	1121.7	1185.41	1105.2	11077.2	7478.1	4968.29
		501.98	507.121	514.627	527.089	557.979	625.172	819.527	1056.59	1293.2	1386.31	1417.42	1387.74	6696.67				639.158	610.287	620.737	608.204	640.723	653.936	709.077	1265.44	1042.79	1116.35	1179.92	1107.44	11128	7509.39	4985.91
		505.144	510.13	517.474	529.633	560.135	626.517	818.703	1052.84	1285.15	1377.63	1408.61	1379.05	6727.53				638.208	613.129	619.699	607.379	640.35	653.802	709.351	1263.92	1037.57	1111.1	1174.56	1109.48	11178.9	7540.68	5003.52
		508.208	513.019	520.214	532.081	562.184	627.755	817.785	1048.93	1277.06	1368.83	1399.68	1370.16	6758.39				637.28	615.929	618.677	606.564	639.993	653.71	709.641	1262.39	1032.44	1105.95	1169.29	1111.47	11229.7	7571.96	5021.14
		511.294	515.925	522.952	534.524	564.261	629.019	816.869	1045.05	1268.93	1360.06	1390.69	1361.37	6789.25				636.268	618.696	617.671	605.67	639.55	653.517	709.944	1260.75	1027.46	1100.94	1164.17	1113.47	11280.5	7603.25	5038.76
		514.452	518.921	525.796	537.09	566.426	630.352	816.049	1041.23	1260.96	1351.39	1381.96	1352.76	6820.11				635.125	621.393	616.736	604.713	638.981	653.147	710.266	1259	1022.5	1095.98	1159.08	1115.49	11331.3	7634.54	5056.38
		517.756	522.061	528.747	539.762	568.698	631.823	815.356	1037.58	1253.14	1343.04	1373.48	1344.46	6850.97				633.979	624.011	615.906	603.853	638.419	652.795	710.709	1257.24	1017.59	1091.07	1154.03	1117.29	11382.1	7665.83	5074
		521.101	525.24	531.754	542.487	571.021	633.321	814.695	1033.94	1245.46	1334.84	1365.17	1336.25	6881.83				632.902	626.525	615.063	603.109	638.059	652.589	711.151	1255.47	1012.7	1086.17	1148.99	1118.86	11432.9	7697.12	5091.61
		524.398	528.387	534.707	545.153	573.295	634.778	813.972	1030.24	1237.75	1326.6	1356.87	1328.13	6912.69				631.889	628.914	614.128	602.373	637.714	652.431	711.411	1253.55	1007.81	1081.27	1143.94	1120.31	11483.7	7728.41	5109.23
		527.575	531.409	537.55	547.702	575.461	636.104	813.094	1026.42	1229.93	1318.25	1348.53	1319.9	6943.55				630.996	631.229	613.175	601.628	637.37	652.318	711.58	1251.63	1002.98	1076.44	1138.97	1121.69	11534.6	7759.7	5126.85
		530.647	534.341	540.299	550.132	577.496	637.321	812.122	1022.45	1222.08	1309.85	1339.99	1311.55	6974.41				630.198	633.463	612.297	600.88	637.032	652.244	711.813	1249.69	998.228	1071.71	1134.12	1123.09	11585.4	7790.99	5144.47
		533.684	537.2	542.989	552.538	579.5	638.496	811.09	1018.46	1214.2	1301.41	1331.48	1303.22	7005.27				629.345	635.7	611.549	600.139	636.684	652.172	712.257	1247.86	993.586	1067.12	1129.41	1124.64	11636.2	7822.28	5162.09
		536.723	540.114	545.714	554.955	581.512	639.696	810.091	1014.49	1206.41	1293.07	1323.07	1295	7036.13				628.27	637.948	610.785	599.271	636.233	652.012	712.669	1246.14	989.069	1062.69	1124.83	1125.94	11687	7853.57	5179.7
		539.855	543.082	548.492	557.461	583.614	640.99	809.187	1010.59	1198.76	1284.89	1314.82	1286.99	7066.99				627.375	640.125	610.01	598.523	635.871	651.912	713.018	1244.41	984.614	1058.31	1120.34	1126.77	11737.8	7884.86	5197.32
		543.045	546.107	551.343	560.019	585.744	642.31	808.285	1006.71	1191.19	1276.87	1306.8	1279.14	7097.85				626.721	642.23	609.317	597.98	635.727	651.844	713.403	1242.68	980.224	1053.98	1115.92	1127.47	11788.6	7916.15	5214.94
		546.238	549.132	554.173	562.552	587.885	643.633	807.415	1002.86	1183.71	1269	1298.8	1271.38	7128.71				626.163	644.152	608.737	597.538	635.681	651.76	713.719	1241.03	975.844	1049.67	1111.54	1128.22	11839.4	7947.43	5232.56
		549.359	552.101	556.963	565.04	589.973	644.891	806.485	998.993	1176.25	1261.09	1290.89	1263.69	7159.57				625.537	645.9	608.245	597.05	635.569	651.633	713.859	1239.38	971.477	1045.39	1107.19	1129.05	11890.2	7978.72	5250.18
		552.386	554.993	559.653	567.443	591.987	646.061	805.463	995.018	1168.76	1253.14	1282.86	1255.9	7190.43				624.835	647.604	607.756	596.469	635.378	651.52	713.902	1237.73	967.244	1041.26	1103.02	1129.91	11941.1	8010.01	5267.79
		555.356	557.787	562.281	569.76	593.907	647.187	804.381	991.027	1161.19	1245.21	1274.86	1248.14	7221.29				624.177	649.26	607.269	595.95	635.279	651.499	714.04	1235.94	963.128	1037.27	1099	1130.54	11991.9	8041.3	5285.41
		558.287	560.56	564.845	572.048	595.792	648.269	803.24	987.018	1153.7	1237.25	1266.95	1240.45	7252.15				623.579	650.965	606.696	595.407	635.149	651.516	714.095	1234	959.189	1033.48	1095.17	1130.66	12042.7	8072.59	5303.03
		561.236	563.328	567.424	574.347	597.685	649.354	802.132	982.994	1146.29	1229.45	1259.12	1232.85	7283.01				623.034	652.689	606.041	594.834	634.965	651.446	714.2	1232.04	955.387	1029.83	1091.48	1130.64	12093.5	8103.88	5320.65
		564.203	566.133	570.016	576.677	599.606	650.464	801.056	979.037	1138.97	1221.72	1251.38	1225.39	7313.87				622.54	654.252	605.392	594.26	634.763	651.329	714.414	1230.09	951.601	1026.15	1087.76	1130.74	12144.3	8135.17	5338.27
		567.189	568.954	572.661	579.018	601.556	651.577	799.983	975.105	1131.77	1214.08	1243.79	1218.01	7344.73				622.084	655.686	604.855	593.733	634.609	651.301	714.694	1228.07	947.835	1022.47	1084.03	1130.99	12195.1	8166.46	5355.88
		570.173	571.732	575.282	581.351	603.492	652.692	798.943	971.321	1124.65	1206.53	1236.21	1210.82	7375.59				621.539	656.941	604.347	593.306	634.508	651.314	714.864	1226.05	944.089	1018.83	1080.35	1130.77	12245.9	8197.75	5373.5
		573.077	574.447	577.856	583.634	605.393	653.786	797.873	967.519	1117.66	1199.11	1228.78	1203.71	7406.45				620.913	658.062	603.755	592.866	634.323	651.059	714.942	1224.02	940.367	1015.22	1076.71	1130.68	12296.7	8229.04	5391.12
		575.879	577.097	580.344	585.826	607.196	654.813	796.745	963.741	1110.69	1191.65	1221.36	1196.67	7437.31				620.391	659.257	603.297	592.41	634.221	650.872	715.034	1222.17	936.874	1011.91	1073.37	1130.76	12347.6	8260.33	5408.74
		578.637	579.681	582.764	587.946	608.941	655.771	795.589	959.825	1103.64	1184.28	1213.96	1189.7	7468.17				619.989	660.458	602.907	592.049	634.205	650.839	715.151	1220.52	933.514	1008.77	1070.2	1130.66	12398.4	8291.61	5426.36
		581.371	582.239	585.155	590.034	610.628	656.661	794.344	955.853	1096.66	1176.93	1206.64	1182.69	7499.03				619.669	661.664	602.497	591.831	634.193	650.873	715.222	1218.87	930.316	1005.79	1067.24	1130.2	12449.2	8322.9	5443.97
		584.1	584.79	587.517	592.09	612.3	657.529	793.102	951.828	1089.66	1169.65	1199.46	1175.75	7529.89				619.349	662.835	602.025	591.673	634.035	650.733	715.106	1217.22	927.206	1002.91	1064.39	1129.53	12500	8354.19	5461.59
		586.844	587.333	589.891	594.155	613.977	658.422	791.833	947.869	1082.83	1162.51	1192.34	1168.99	7560.75				618.928	663.732	601.648	591.259	633.817	650.506	714.864	1215.61	924.067	999.933	1061.44	1128.51	12550.8	8385.48	5479.21
		589.583	589.87	592.276	596.208	615.638	659.317	790.597	944.013	1076.12	1155.55	1185.42	1162.35	7591.61				618.473	664.479	601.39	590.766	633.693	650.41	714.873	1214.01	920.931	996.938	1058.45	1127.71	12601.6	8416.77	5496.83
		592.255	592.379	594.61	598.248	617.305	660.189	789.393	940.182	1069.53	1148.66	1178.62	1155.88	7622.47				618.001	665.181	601.105	590.278	633.644	650.268	714.823	1212.4	917.941	994.143	1055.63	1127.21	12652.4	8448.06	5514.45
		594.9	594.838	596.873	600.234	618.933	661.039	788.162	936.375	1063	1141.9	1171.88	1149.53	7653.33				617.578	665.825	600.689	589.799	633.596	650.061	714.614	1210.57	915.021	991.436	1052.88	1126.79	12703.3	8479.35	5532.06
		597.477	597.248	599.104	602.165	620.48	661.82	786.874	932.515	1056.49	1135.15	1165.16	1143.24	7684.19				617.25	666.609	600.145	589.334	633.495	649.849	714.3	1208.49	912.404	989.081	1050.49	1126.23	12754.1	8510.64	5549.68
		600.004	599.585	601.241	604.019	621.966	662.531	785.529	928.603	1050	1128.41	1158.45	1136.95	7715.05				616.95	667.392	599.716	588.966	633.384	649.746	714.096	1206.39	909.9	986.852	1048.24	1125.65	12804.9	8541.93	5567.3
		602.439	601.829	603.323	605.796	623.347	663.171	784.158	924.641	1043.53	1121.69	1151.75	1130.61	7745.91				616.561	668.031	599.377	588.568	633.238	649.566	713.953	1204.29	907.421	984.613	1046.02	1124.88	12855.7	8573.22	5584.92
		604.822	604.019	605.372	607.536	624.709	663.765	782.73	920.704	1037.17	1115.04	1145.17	1124.39	7776.77				616.197	668.585	599.097	588.175	633.148	649.393	713.798	1202.25	904.97	982.393	1043.83	1123.81	12906.5	8604.51	5602.54
		607.196	606.219	607.408	609.282	626.075	664.36	781.336	916.793	1030.87	1108.55	1138.75	1118.33	7807.63				615.853	668.928	598.834	587.803	633.059	649.301	713.539	1200.19	902.549	980.187	1041.68	1122.73	12957.3	8635.79	5620.16
		609.581	608.451	609.432	611.035	627.467	665.002	780.005	912.944	1024.72	1102.28	1132.46	1112.42	7838.49				615.514	669.175	598.482	587.419	632.874	649.2	713.102	1198.13	900.158	978.006	1039.55	1121.67	13008.1	8667.08	5637.77
		611.978	610.671	611.463	612.794	628.863	665.646	778.676	909.231	1018.72	1096.12	1126.37	1106.72	7869.35				615.167	669.517	597.942	586.959	632.514	648.915	712.486	1196.23	898.107	976.189	1037.77	1120.43	13058.9	8698.37	5655.39
		614.321	612.879	613.46	614.515	630.174	666.243	777.292	905.505	1012.82	1090.06	1120.34	1101.17	7900.21				614.769	669.824	597.375	586.432	632.186	648.579	712.03	1194.52	896.142	974.462	1036.07	1119.05	13109.8	8729.66	5673.01
		616.59	614.968	615.357	616.113	631.399	666.744	775.883	901.801	1006.93	1084.01	1114.42	1095.62	7931.07				614.338	670.143	596.946	585.923	631.98	648.273	711.925	1192.81	894.353	972.961	1034.62	1118.09	13160.6	8760.95	5690.63
		618.738	616.914	617.131	617.586	632.493	667.151	774.359	898.084	1001.1	1078.01	1108.5	1090.11	7961.93				613.889	670.411	596.534	585.502	631.861	648.022	711.805	1191.09	892.618	971.521	1033.24	1117.15	13211.4	8792.24	5708.25
		620.764	618.759	618.825	618.955	633.522	667.486	772.811	894.319	995.274	1072.07	1102.68	1084.64	7992.79				613.479	670.517	596.092	585.142	631.745	647.898	711.596	1189.18	890.825	970.042	1031.84	1116.06	13262.2	8823.53	5725.86
		622.755	620.567	620.48	620.327	634.531	667.821	771.325	890.577	989.589	1066.28	1097.06	1079.32	8023.65				613.146	670.552	595.641	584.803	631.589	647.869	711.336	1187.25	889.056	968.59	1030.46	1114.87	13313	8854.82	5743.48
		624.797	622.426	622.185	621.769	635.609	668.229	769.931	886.965	984.123	1060.73	1091.64	1074.29	8054.52				612.873	670.522	595.265	584.458	631.426	647.756	711.129	1185.32	887.542	967.373	1029.29	1113.89	13363.8	8886.11	5761.1
		626.87	624.335	623.918	623.237	636.757	668.708	768.598	883.518	978.829	1055.41	1086.46	1069.48	8085.38				612.486	670.433	594.899	584.162	631.141	647.508	710.772	1183.23	886.078	966.204	1028.16	1112.9	13414.6	8917.4	5778.72
		628.952	626.23	625.656	624.709	637.863	669.164	767.296	880.125	973.704	1050.23	1081.42	1064.9	8116.24				611.878	670.427	594.483	583.795	630.702	647.092	710.392	1180.96	884.923	965.342	1027.38	1111.75	13465.4	8948.69	5796.34
		630.909	628.021	627.268	626.031	638.88	669.525	765.883	876.752	968.58	1045	1076.32	1060.31	8147.1				611.267	670.37	594.044	583.237	630.364	646.622	710.043	1178.68	883.815	964.528	1026.65	1110.57	13516.3	8979.97	5813.95
		632.694	629.641	628.73	627.18	639.719	669.741	764.387	873.26	963.498	1039.81	1071.26	1055.65	8177.96				610.698	670.288	593.563	582.466	630.191	646.197	709.674	1176.39	882.76	963.771	1026	1109.32	13567.1	9011.26	5831.57
		634.329	631.132	630.041	628.22	640.445	669.813	762.781	869.753	958.418	1034.62	1066.19	1051.02	8208.82				610.111	670.15	592.988	581.609	630.091	645.828	709.216	1174.35	881.743	963.053	1025.39	1107.96	13617.9	9042.55	5849.19
		635.924	632.583	631.288	629.219	641.126	669.885	761.208	866.267	953.419	1029.56	1061.3	1046.53	8239.68				609.381	669.923	592.223	581.091	629.782	645.285	708.672	1172.32	880.802	962.433	1024.85	1106.8	13668.7	9073.84	5866.81
		637.569	634.082	632.605	630.285	641.9	670.03	759.753	862.939	948.659	1024.77	1056.63	1042.29	8270.54				608.889	669.646	591.574	580.874	629.424	644.796	708.382	1170.29	879.905	961.859	1024.36	1105.93	13719.5	9105.13	5884.43
		639.311	635.654	634.015	631.444	642.743	670.27	758.445	859.8	944.092	1020.27	1052.28	1038.31	8301.4				608.226	669.386	591.049	580.367	628.929	644.501	708.375	1168.35	879.207	961.524	1024.11	1105.4	13770.3	9136.42	5902.04
		641.058	637.231	635.429	632.627	643.565	670.535	757.167	856.78	939.715	1015.94	1048.15	1034.53	8332.26				607.516	669.078	590.463	579.747	628.382	644.264	708.419	1166.54	878.56	961.235	1023.91	1105.07	13821.1	9167.71	5919.66
		642.697	638.722	636.757	633.679	644.296	670.704	755.837	853.741	935.408	1011.68	1044.08	1030.73	8363.12				606.878	668.778	589.725	579.126	627.882	643.982	708.351	1164.73	878.107	961.069	1023.9	1104.86	13872	9199	5937.28
		644.159	640.013	637.886	634.576	644.868	670.704	754.368	850.618	931.093	1007.37	1039.95	1026.96	8393.98				606.339	668.429	588.867	578.513	627.499	643.624	708.126	1162.91	877.7	960.95	1023.93	1104.74	13922.8	9230.29	5954.9
		645.487	641.149	638.88	635.294	645.304	670.583	752.819	847.445	926.809	1003.04	1035.8	1023.16	8424.84				605.539	668.035	588.131	577.87	627.099	643.304	707.933	1160.81	877.4	960.945	1024.05	1104.29	13973.6	9261.58	5972.52
		646.773	642.241	639.809	636.014	645.739	670.487	751.302	844.389	922.593	998.821	1031.73	1019.52	8455.7				604.742	667.604	587.381	577.312	626.769	643.135	707.857	1158.68	877.154	961.009	1024.23	1103.74	14024.4	9292.87	5990.13
		648.108	643.405	640.808	636.78	646.244	670.463	749.902	841.481	918.632	994.933	1027.94	1016.12	8486.56				603.876	667.202	586.556	576.583	626.42	642.926	707.479	1156.55	877.04	961.315	1024.59	1103.44	14075.2	9324.16	6007.75
		649.493	644.616	641.9	637.637	646.819	670.511	748.645	838.785	914.884	991.281	1024.45	1013.04	8517.42				603.017	666.758	585.794	575.727	625.939	642.628	706.964	1154.35	876.978	961.662	1025	1103.07	14126	9355.44	6025.37
		650.904	645.877	642.994	638.473	647.417	670.583	747.418	836.166	911.345	987.86	1021.11	1010.15	8548.28				602.261	666.295	585.185	574.929	625.324	642.253	706.651	1152.07	877.024	962.049	1025.51	1102.43	14176.8	9386.73	6042.99
		652.181	647.049	643.976	639.22	647.9	670.559	746.166	833.559	907.826	984.458	1017.88	1007.28	8579.14				601.67	665.783	584.669	574.456	624.748	641.858	706.9	1149.78	877.12	962.489	1026.05	1101.88	14227.6	9418.02	6060.61
		653.297	648.039	644.823	639.832	648.246	670.391	744.779	830.867	904.329	981.033	1014.62	1004.42	8610				600.815	665.209	583.918	574.06	624.467	641.378	707.025	1147.48	877.303	963.025	1026.67	1102.69	14278.5	9449.31	6078.22
		654.276	648.892	645.51	640.286	648.477	670.15	743.34	828.156	900.852	977.585	1011.42	1001.57	8640.86				599.982	664.621	583.236	573.485	624.531	640.902	707.133	1145.44	877.557	963.644	1027.37	1103.09	14329.3	9480.6	6095.84
		655.21	649.701	646.175	640.74	648.684	669.885	741.96	825.489	897.503	974.322	1008.32	998.821	8671.72				599.391	664.103	582.626	572.985	624.475	640.657	707.409	1143.42	877.965	964.456	1028.28	1102.82	14380.1	9511.89	6113.46
		656.193	650.557	646.888	641.24	648.961	669.717	740.694	823.027	894.355	971.28	1005.46	996.255	8702.58				598.88	663.55	582.065	572.537	624.154	640.711	707.797	1141.38	878.42	965.305	1029.26	1102.43	14430.9	9543.18	6131.08
		657.247	651.438	647.647	641.786	649.285	669.621	739.567	820.734	891.51	968.498	1002.86	993.954	8733.44				598.17	662.976	581.535	571.997	623.675	640.986	708.16	1139.37	878.931	966.174	1030.34	1102.65	14481.7	9574.47	6148.7
		658.281	652.32	648.408	642.332	649.631	669.573	738.471	818.545	888.786	965.932	1000.45	991.789	8764.3				597.147	662.35	581.074	571.236	623.437	641.194	708.449	1137.4	879.461	967.048	1031.43	1103.76	14532.5	9605.76	6166.31
		659.269	653.134	649.1	642.834	649.886	669.453	737.321	816.396	886.11	963.417	998.136	989.758	8795.16				596.523	661.645	580.623	570.617	623.548	641.255	708.483	1135.42	879.967	967.858	1032.47	1104.42	14583.3	9637.05	6183.93
		660.118	653.856	649.678	643.245	650.025	669.236	736.12	814.255	883.411	960.912	995.828	987.776	8826.02				596.002	660.948	580.221	570.128	623.831	641.517	708.791	1133.43	880.56	968.755	1033.59	1104.29	14634.1	9668.34	6201.55
		660.85	654.463	650.14	643.542	650.094	668.948	734.867	812.091	880.76	958.458	993.571	985.884	8856.88				595.345	660.324	579.796	569.838	623.878	641.921	709.476	1131.23	881.309	969.806	1034.89	1104.25	14685	9699.62	6219.17
		661.56	655.023	650.58	643.793	650.14	668.636	733.699	810.029	878.296	956.133	991.45	984.039	8887.74				594.583	659.713	579.407	569.739	623.599	642.291	710.478	1129.01	882.149	970.954	1036.28	1104.92	14735.8	9730.91	6236.79
		662.27	655.561	651.02	644.044	650.233	668.396	732.614	808.099	876.017	954.057	989.505	982.409	8918.6				593.94	659.167	579.198	569.751	623.242	642.42	711.599	1126.78	883.136	972.262	1037.81	1106.34	14786.6	9762.2	6254.4
		663.005	656.146	651.507	644.319	650.349	668.181	731.64	806.33	873.957	952.186	987.818	980.95	8949.46				593.384	658.55	579.029	569.759	623.296	642.326	712.438	1124.53	884.109	973.56	1039.3	1107.2	14837.4	9793.49	6272.02
		663.718	656.708	651.972	644.616	650.441	667.989	730.721	804.69	872.042	950.439	986.262	979.618	8980.32				592.809	657.826	578.659	569.609	623.715	642.684	712.941	1122.24	885.013	974.8	1040.65	1107.48	14888.2	9824.78	6289.64
		664.383	657.247	652.413	644.868	650.511	667.773	729.804	803.086	870.203	948.777	984.835	978.373	9011.18				592.434	657.077	578.424	569.674	624.301	643.431	713.575	1119.95	885.961	976.092	1042.06	1108.28	14939	9856.07	6307.26
		664.955	657.74	652.762	645.074	650.511	667.51	728.835	801.456	868.37	947.159	983.412	977.213	9042.04				592.324	656.307	578.151	569.966	624.909	644.2	714.359	1117.64	886.952	977.442	1043.53	1109.61	14989.8	9887.36	6324.88
		665.455	658.14	653.041	645.212	650.464	667.223	727.867	799.891	866.646	945.623	982.033	976.096	9072.9				592.338	655.597	577.761	570.3	625.37	644.765	715.288	1115.54	888.066	978.918	1045.15	1111.18	15040.7	9918.65	6342.49
		665.932	658.516	653.297	645.327	650.418	666.936	726.928	798.393	864.996	944.21	980.825	975.105	9103.76				592.097	654.994	577.494	570.328	625.499	645.253	716.481	1113.45	889.345	980.563	1046.99	1112.61	15091.5	9949.94	6360.11
		666.386	658.869	653.53	645.441	650.372	666.649	726.044	797.02	863.487	942.956	979.743	974.28	9134.62				591.625	654.339	577.657	570.306	625.579	645.795	718.148	1111.36	890.59	982.161	1048.8	1114.15	15142.3	9981.23	6377.73
		666.84	659.222	653.786	645.533	650.325	666.362	725.242	795.772	862.119	941.86	978.829	973.539	9165.48				591.363	653.621	577.596	570.138	626.416	646.562	719.778	1109.27	891.773	983.68	1050.56	1115.04	15193.1	10012.5	6395.35
		667.294	659.552	654.019	645.625	650.279	666.099	724.467	794.587	860.924	940.884	978.041	972.922	9196.34				591.212	652.825	577.72	570.054	627.336	647.624	721.1	1107.19	892.918	985.128	1052.23	1115.82	15243.9	10043.8	6412.97
		667.701	659.859	654.229	645.671	650.186	665.813	723.721	793.435	859.8	939.949	977.378	972.429	9227.2				591.188	651.937	578.145	570.384	628.011	648.855	722.171	1105.11	894.009	986.483	1053.76	1117.02	15294.7	10075.1	6430.58
		668.085	660.118	654.369	645.716	650.094	665.527	723.028	792.347	858.78	939.131	976.757	972.018	9258.06				591.323	651.162	578.653	571.224	628.461	650.072	723.262	1103.03	895.265	987.995	1055.44	1118.82	15345.5	10106.4	6448.2
		668.42	660.331	654.486	645.716	649.978	665.241	722.337	791.32	857.864	938.431	976.261	971.69	9288.92				591.514	650.51	578.418	571.78	629.247	651.189	724.806	1100.75	896.697	989.672	1057.28	1120.17	15396.3	10137.7	6465.82
		668.756	660.567	654.626	645.739	649.886	664.955	721.7	790.416	857.051	937.926	975.889	971.444	9319.78				591.495	649.871	578.406	571.776	629.486	651.94	726.383	1098.45	898.146	991.387	1059.15	1121.52	15447.2	10169	6483.44
		669.044	660.779	654.743	645.739	649.793	664.693	721.116	789.573	856.34	937.577	975.641	971.321	9350.64				591.738	649.245	579.047	572.183	629.744	652.74	728.292	1096.15	899.614	993.139	1061.07	1123.32	15498	10200.3	6501.06
		669.308	660.992	654.86	645.693	649.678	664.407	720.533	788.762	855.731	937.267	975.518	971.28	9381.5				592.349	648.455	579.866	572.866	630.743	653.905	730.399	1093.85	900.948	994.784	1062.87	1124.73	15548.8	10231.5	6518.68
		669.525	661.134	654.953	645.625	649.539	664.146	719.977	788.012	855.191	936.995	975.394	971.321	9412.36				592.963	647.522	580.575	573.654	632.466	655.53	732.477	1091.56	902.171	996.341	1064.59	1125.47	15599.6	10262.8	6536.29
		669.693	661.205	654.976	645.533	649.377	663.884	719.448	787.323	854.752	936.802	975.352	971.444	9443.22				592.912	646.658	581.096	574.386	634.131	657.362	734.251	1089.26	903.492	997.97	1066.39	1125.93	15650.4	10294.1	6553.91
		669.861	661.276	655	645.441	649.192	663.623	718.972	786.694	854.381	936.763	975.435	971.69	9474.08				592.038	645.846	580.906	574.456	634.204	657.899	735.231	1086.96	904.9	999.664	1068.28	1126.79	15701.2	10325.4	6571.53
		670.054	661.37	655.023	645.349	649.031	663.385	718.55	786.156	854.145	936.879	975.641	972.018	9504.95				590.266	645.198	579.336	572.479	632.441	656.173	734.322	1084.81	906.369	1001.39	1070.29	1126.27	15752	10356.7	6589.15
		670.27	661.489	655.07	645.281	648.892	663.195	718.207	785.768	854.044	937.112	976.055	972.47	9535.81				589.568	644.661	579.299	572.265	632.49	656.806	735.749	1082.68	907.894	1003.15	1072.41	1127.27	15802.8	10388	6606.77
		670.439	661.583	655.093	645.189	648.754	662.958	717.864	785.41	854.011	937.422	976.551	973.004	9566.67				590.526	643.974	581.094	574.586	635.231	660.434	740.24	1080.54	909.244	1004.82	1074.33	1130.32	15853.7	10419.3	6624.38
		670.559	661.607	655.07	645.029	648.546	662.697	717.522	785.111	853.977	937.694	977.088	973.539	9597.53				592.514	643.191	583.497	578.237	639.568	665.356	745.993	1078.38	910.5	1006.44	1076.13	1134.6	15904.5	10450.6	6642
		670.583	661.583	654.976	644.823	648.292	662.389	717.153	784.813	853.977	937.965	977.585	974.116	9628.39				593.572	642.349	583.983	580.12	642.408	667.828	748.698	1076.2	911.797	1008.08	1077.9	1138.14	15955.3	10481.9	6659.62
		670.607	661.489	654.836	644.616	648.039	662.081	716.759	784.515	853.977	938.237	978.124	974.734	9659.25				594.421	641.47	584.839	580.68	644.166	669.187	750.452	1074.02	913.135	1009.75	1079.66	1141.64	16006.1	10513.1	6677.24
		670.68	661.465	654.719	644.456	647.831	661.844	716.496	784.307	854.145	938.665	978.788	975.476	9690.11				595.268	640.742	586.158	581.386	645.554	671.273	752.823	1071.83	914.678	1011.51	1081.62	1143.03	16056.9	10544.4	6694.86
		670.824	661.489	654.696	644.388	647.716	661.725	716.338	784.187	854.449	939.248	979.66	976.385	9720.97				596.351	640.087	587.18	582.363	646.799	673.574	754.759	1069.5	916.342	1013.35	1083.7	1143.17	16107.7	10575.7	6712.47
		670.993	661.56	654.719	644.342	647.647	661.654	716.233	784.187	854.921	939.988	980.658	977.378	9751.83				597.417	639.416	587.715	583.416	648.378	675.749	756.126	1067.14	917.828	1015.02	1085.61	1143.35	16158.5	10607	6730.09
		671.113	661.631	654.719	644.273	647.555	661.536	716.128	784.247	855.427	940.806	981.7	978.414	9782.69				598.125	638.738	587.943	584.31	650.631	677.681	757.553	1064.77	919.258	1016.66	1087.48	1144.68	16209.3	10638.3	6747.71
		671.113	661.583	654.626	644.113	647.348	661.323	715.97	784.247	855.934	941.626	982.66	979.411	9813.55				598.632	637.971	588.243	585.2	653.053	679.659	760.673	1062.42	920.561	1018.19	1089.14	1147.1	16260.2	10669.6	6765.33
		671.017	661.465	654.439	643.862	647.095	661.039	715.734	784.217	856.374	942.369	983.537	980.367	9844.41				599.649	637.171	589.714	586.178	655.462	682.013	766.037	1060.11	921.84	1019.7	1090.74	1148.81	16311	10700.9	6782.95
		670.896	661.299	654.183	643.587	646.796	660.732	715.55	784.247	856.847	943.19	984.458	981.325	9875.27				600.569	636.444	592.034	588.344	657.581	684.158	770.42	1057.78	923.248	1021.32	1092.5	1150.45	16361.8	10732.2	6800.56
		670.848	661.181	654.019	643.382	646.566	660.543	715.445	784.396	857.491	944.17	985.59	982.409	9906.13				601.02	635.742	594.202	591.008	659.588	685.961	772.888	1055.45	924.722	1022.99	1094.34	1151.99	16412.6	10763.5	6818.18
		670.896	661.134	653.95	643.313	646.428	660.449	715.471	784.724	858.271	945.309	986.892	983.663	9936.99				601.221	635.053	595.561	593.204	661.777	687.831	774.294	1053.25	926.196	1024.57	1096.11	1152.95	16463.4	10794.7	6835.8
		670.969	661.158	653.926	643.245	646.336	660.425	715.576	785.111	859.154	946.568	988.323	985.045	9967.85				601.973	634.369	596.093	594.187	664.466	690.471	776.813	1051.06	927.696	1026.14	1097.89	1152.71	16514.2	10826	6853.42
		670.993	661.134	653.833	643.108	646.221	660.354	715.629	785.499	860.004	947.75	989.758	986.43	9998.71				604.737	633.591	597.45	595.369	667.881	693.28	781.75	1048.86	929.005	1027.5	1099.54	1152.45	16565	10857.3	6871.04
		670.872	660.968	653.623	642.834	645.969	660.189	715.576	785.708	860.754	948.856	991.069	987.776	10029.6				606.511	632.794	598.997	597.008	670.97	696.254	785.855	1046.63	930.296	1028.84	1101.18	1153.47	16615.9	10888.6	6888.65
		670.631	660.709	653.32	642.469	645.625	659.953	715.498	785.857	861.47	949.845	992.255	988.998	10060.4				607.207	631.993	600.224	599.174	672.656	699.914	788.799	1044.37	931.575	1030.17	1102.83	1155.05	16666.7	10919.9	6906.27
		670.415	660.449	653.018	642.127	645.327	659.741	715.498	786.067	862.221	950.876	993.444	990.181	10091.3				607.573	631.195	601.018	601.71	673.619	704.054	791.955	1042.09	932.879	1031.53	1104.49	1156.9	16717.5	10951.2	6923.89
		670.318	660.307	652.832	641.9	645.143	659.647	715.655	786.425	863.179	952.066	994.805	991.492	10122.1				608.212	630.495	601.747	604.346	675.049	707.907	796.11	1039.81	934.238	1032.92	1106.13	1158.41	16768.3	10982.5	6941.51
		670.342	660.283	652.762	641.786	645.074	659.647	715.944	786.994	864.309	953.459	996.34	992.977	10153				609.045	629.815	603.385	606.752	678.105	710.171	800.227	1037.45	935.634	1034.35	1107.78	1158.43	16819.1	11013.8	6959.13
		670.415	660.307	652.715	641.718	645.029	659.623	716.233	787.592	865.442	954.934	997.922	994.592	10183.9				611.466	629.101	606.74	607.784	682.544	712.251	801.429	1035.08	936.879	1035.71	1109.28	1156.08	16869.9	11045.1	6976.74
		670.415	660.213	652.576	641.558	644.891	659.505	716.417	788.132	866.543	956.293	999.464	996.212	10214.7				614.235	628.391	609.34	609.002	686.326	716.374	802.411	1032.7	938.135	1037.09	1110.78	1153.45	16920.7	11076.3	6994.36
		670.246	659.953	652.343	641.285	644.639	659.293	716.443	788.522	867.507	957.615	1000.88	997.665	10245.6				615.852	627.668	610.559	611.672	689.556	720.931	804.657	1030.35	939.297	1038.38	1112.17	1152.71	16971.5	11107.6	7011.98
		670.006	659.599	652.041	640.944	644.342	659.01	716.417	788.882	868.405	958.859	1002.3	999.036	10276.5				616.285	626.953	611.233	614.617	692.93	724.922	809.063	1028.04	940.479	1039.68	1113.58	1155.51	17022.4	11138.9	7029.6
		669.813	659.269	651.763	640.672	644.113	658.822	716.443	789.333	869.407	960.227	1003.77	1000.45	10307.3				616.737	626.303	612.672	615.876	697.286	728.096	815.428	1025.73	941.613	1041.01	1115.01	1161.37	17073.2	11170.2	7047.22
		669.741	659.105	651.6	640.558	644.022	658.775	716.627	789.964	870.584	961.679	1005.41	1002.04	10338.2				620.039	625.667	615.186	615.184	702.99	731.527	820.952	1023.41	942.772	1042.36	1116.46	1163.48	17124	11201.5	7064.83
		669.717	659.081	651.484	640.513	644.022	658.822	716.969	790.747	871.799	963.174	1007.24	1003.64	10369				623.906	624.98	616.979	616.37	707.488	736.626	824.816	1021.15	943.86	1043.54	1117.79	1162.65	17174.8	11232.8	7082.45
		669.693	659.105	651.391	640.445	643.93	658.869	717.338	791.501	873.016	964.673	1009.02	1005.24	10399.9				624.888	624.304	619.721	618.429	709.878	740.146	829.103	1018.9	944.975	1044.73	1119.13	1163.06	17225.6	11264.1	7100.07
		669.525	659.01	651.183	640.24	643.724	658.822	717.627	792.135	874.061	966.095	1010.68	1006.76	10430.8				624.162	623.609	622.784	620.255	712.306	742.65	834.359	1016.64	946.07	1045.69	1120.24	1164.5	17276.4	11295.4	7117.69
		669.236	658.728	650.904	639.877	643.405	658.728	717.812	792.649	875.038	967.478	1012.16	1008.15	10461.6				623.97	622.931	625.335	622.607	716.413	746.331	840.437	1014.36	947.19	1046.67	1121.37	1163.8	17327.2	11326.7	7135.31
		668.924	658.399	650.603	639.492	643.108	658.587	717.943	793.133	876.017	968.866	1013.65	1009.63	10492.5				626.517	622.407	626.813	627.933	722.738	753.664	846.702	1012.08	948.28	1047.68	1122.47	1157.02	17378	11357.9	7152.92
		668.708	658.116	650.372	639.197	642.925	658.54	718.181	793.738	877.173	970.379	1015.24	1011.16	10523.3				629.81	621.898	628.425	638.141	730.475	759.591	852.977	1009.78	949.388	1048.71	1123.59	1153.45	17428.9	11389.2	7170.54
		668.612	657.952	650.256	639.016	642.88	658.587	718.524	794.466	878.507	971.977	1017	1012.82	10554.2				631.509	621.401	630.641	643.524	733.351	765.659	857.556	1007.48	950.374	1049.75	1124.73	1164.66	17479.7	11420.5	7188.16
		668.588	657.858	650.186	638.903	642.88	658.61	718.92	795.285	879.914	973.621	1018.85	1014.49	10585.1				634.386	620.907	631.886	644.296	731.69	772.033	862.497	1005.17	951.365	1050.8	1125.88	1171.41	17530.5	11451.8	7205.78
		668.54	657.764	650.094	638.767	642.811	658.61	719.263	796.015	881.218	975.146	1020.63	1016.07	10615.9				638.914	620.289	632.252	644.86	730.875	777.588	869.184	1002.85	952.157	1051.69	1126.95	1166.37	17581.3	11483.1	7223.4
		668.396	657.6	649.886	638.564	642.652	658.516	719.474	796.654	882.349	976.592	1022.23	1017.57	10646.8				643.264	619.684	633.22	647.853	734.489	781.37	877.348	1000.53	952.962	1052.58	1128.02	1153.28	17632.1	11514.4	7241.01
		668.205	657.365	649.631	638.315	642.401	658.375	719.633	797.172	883.411	977.917	1023.65	1018.99	10677.6				642.793	619.066	637.79	650.426	740.071	783.406	884.114	998.212	953.713	1053.42	1129.09	1149.52	17682.9	11545.7	7258.63
		667.965	657.107	649.331	638.089	642.173	658.281	719.845	797.751	884.511	979.327	1025.12	1020.4	10708.5				637.094	618.472	643.631	651.816	746.286	790.625	886.363	995.926	954.494	1054.26	1130.14	1161.07	17733.7	11577	7276.25
		667.749	656.896	649.123	637.931	642.036	658.305	720.189	798.423	885.719	980.825	1026.69	1021.87	10739.4				635.777	617.936	646.674	654.76	752.675	799.818	886.86	993.632	955.353	1055.11	1130.99	1166.85	17784.6	11608.3	7293.87
		667.582	656.755	648.961	637.795	641.991	658.422	720.639	799.249	887.001	982.367	1028.39	1023.43	10770.2				639.714	617.405	650.327	657.263	756.146	804.698	891.899	991.33	956.226	1055.93	1131.81	1166.31	17835.4	11639.5	7311.49
		667.438	656.591	648.846	637.637	641.945	658.563	721.089	800.075	888.321	983.872	1030.06	1025.03	10801.1				646.042	616.82	655.078	659.949	758.094	806.235	902.442	989.125	957.086	1056.56	1132.42	1162.87	17886.2	11670.8	7329.11
		667.271	656.427	648.661	637.457	641.877	658.634	721.434	800.842	889.609	985.296	1031.64	1026.6	10831.9				650.375	616.262	659.493	664.388	762.307	809.438	915.025	986.929	957.908	1057.18	1133.05	1161.9	17937	11702.1	7346.72
		667.079	656.193	648.408	637.208	641.718	658.634	721.673	801.548	890.756	986.598	1033.17	1028.17	10862.8				649.958	615.758	661.213	670.241	772.402	819.264	921.068	984.726	958.506	1057.73	1133.68	1168.39	17987.8	11733.4	7364.34
		666.864	655.888	648.085	636.938	641.536	658.563	721.885	802.224	891.869	987.818	1034.67	1029.56	10893.7				652.477	615.294	662.05	674.874	778.376	819.513	922.185	982.537	959.116	1058.31	1134.34	1176.93	18038.6	11764.7	7381.96
		666.625	655.584	647.785	636.69	641.331	658.516	722.151	802.932	892.985	989.04	1036.21	1030.87	10924.5				659.078	614.92	666.806	678.187	784.323	815.701	925.494	980.381	959.728	1058.96	1135.07	1179.28	18089.4	11796	7399.58
		666.41	655.304	647.578	636.51	641.194	658.54	722.576	803.764	894.138	990.35	1037.76	1032.13	10955.4				668.351	614.55	677.892	686.421	792.647	819.612	931.122	978.218	960.379	1059.59	1135.76	1176.06	18140.2	11827.3	7417.2
		666.195	655.093	647.394	636.352	641.058	658.587	723.055	804.597	895.366	991.662	1039.31	1033.44	10986.2				676.579	614.152	691.208	700.284	804.374	835.161	940.156	976.048	961.114	1060.11	1136.33	1169.96	18191.1	11858.6	7434.81
		665.956	654.906	647.233	636.217	640.922	658.61	723.534	805.432	896.597	993.019	1040.87	1034.8	11017.1				679.468	613.78	697.884	713.872	819.039	856.192	954.798	973.814	961.785	1060.56	1136.86	1164.09	18241.9	11889.9	7452.43
		665.67	654.719	647.003	636.014	640.763	658.61	723.987	806.175	897.758	994.337	1042.29	1036.21	11048				684.849	613.441	702.214	718.784	834.958	866.723	972.663	971.563	962.265	1060.78	1137.31	1155.7	18292.7	11921.2	7470.05
		665.384	654.463	646.727	635.767	640.581	658.61	724.387	806.857	898.848	995.658	1043.71	1037.67	11078.8				695.45	613.114	703.37	722.077	838.969	868.674	979.942	969.305	962.712	1060.97	1137.72	1144.13	18343.5	11952.4	7487.67
		665.169	654.229	646.474	635.519	640.49	658.61	724.761	807.477	899.903	996.895	1045.05	1039.04	11109.7				698.99	612.785	700.41	724.331	840.008	873.492	984.334	967.05	963.065	1061.05	1138.02	1141.92	18394.3	11983.7	7505.29
		665.026	653.996	646.244	635.362	640.445	658.704	725.108	808.13	900.961	998.179	1046.39	1040.32	11140.5				693.159	612.439	699.354	728.698	840.541	887.221	989.366	964.805	963.407	1061.18	1138.32	1141.46	18445.1	12015	7522.9
		664.931	653.81	646.061	635.294	640.467	658.846	725.456	808.876	902.021	999.464	1047.78	1041.51	11171.4				682.787	612.035	704.833	737.051	842.823	911.971	996.888	962.553	963.715	1061.41	1138.61	1133.17	18495.9	12046.3	7540.52
		664.883	653.647	645.877	635.227	640.513	659.057	725.83	809.655	903.045	1000.8	1049.17	1042.7	11202.3				680.262	611.645	714.824	747.394	851.599	945.172	1007.4	960.293	963.967	1061.62	1138.83	1115.02	18546.7	12077.6	7558.14
		664.836	653.46	645.693	635.16	640.535	659.269	726.205	810.466	904.035	1002.04	1050.51	1043.85	11233.1				691.496	611.258	724.951	748.215	866.88	951.204	1016.77	958.133	964.11	1061.79	1138.97	1133.76	18597.6	12108.9	7575.76
		664.717	653.227	645.487	635.025	640.535	659.411	726.58	811.246	905.063	1003.17	1051.77	1045.05	11264				695.026	610.935	730.808	753.997	872.031	936.546	1025.05	955.985	964.31	1061.93	1139.05	1153.25	18648.4	12140.2	7593.38
		664.55	652.971	645.304	634.845	640.467	659.482	726.928	811.966	906.057	1004.2	1052.94	1046.3	11294.8				699.758	610.699	725.837	766.259	879.519	924.944	1039.31	953.83	964.597	1062	1139.05	1159.13	18699.2	12171.5	7610.99
		664.312	652.762	645.166	634.666	640.354	659.482	727.33	812.686	907.088	1005.15	1054.01	1047.5	11325.7				709.941	610.46	716.607	773.682	897.019	928.766	1059.84	951.677	964.873	1062.12	1139.06	1154.03	18750	12202.8	7628.61
		664.098	652.646	645.074	634.509	640.218	659.482	727.76	813.376	908.122	1006.15	1055.09	1048.66	11356.6				724.089	610.208	717.403	764.281	919.983	942.252	1077.72	949.532	965.13	1062.3	1139.1	1147.98	18800.8	12234	7646.23
		663.86	652.599	644.983	634.396	640.15	659.529	728.243	814.066	909.12	1007.19	1056.21	1049.72	11387.4				730.055	609.882	744.732	750.99	906.992	915.873	1062.07	947.38	965.233	1062.39	1139.1	1140.5	18851.6	12265.3	7663.85
		663.67	652.576	644.914	634.329	640.127	659.623	728.727	814.758	910.12	1008.28	1057.34	1050.7	11418.3				716.653	609.454	720.602	721.346	1045.6	1047.5	1102.67	945.222	965.141	1062.37	1139.03	1121.43	18902.4	12296.6	7681.47
		663.48	652.529	644.8	634.284	640.172	659.741	729.184	815.387	911.011	1009.32	1058.47	1051.63	11449.1				713.617	609.077	713.617	713.617	1097.31	1097.31	1124.6	943.035	965.044	1062.22	1138.98	1115.17	18953.3	12327.9	7699.08
		663.314	652.39	644.662	634.239	640.195	659.882	729.561	816.017	911.791	1010.28	1059.6	1052.56	11480				715.519	608.755	715.519	715.519	1107.52	1107.52	1136.77	940.837	964.941	1061.94	1138.95	1114.6	19004.1	12359.2	7716.7
		663.171	652.227	644.456	634.172	640.195	660.024	729.831	816.617	912.535	1011.2	1060.64	1053.4	11510.9				717.336	608.482	717.336	717.336	1117.67	1117.67	1148.9	938.631	964.957	1061.68	1138.83	1114	19054.9	12390.5	7734.32
		663.124	652.041	644.273	634.105	640.218	660.189	730.1	817.185	913.242	1012.08	1061.72	1054.24	11541.7				719.064	608.258	719.064	719.064	1127.74	1127.74	1160.95	936.436	965.094	1061.43	1138.62	1113.36	19105.7	12421.8	7751.94
		663.1	651.879	644.136	634.038	640.24	660.378	730.424	817.785	913.951	1012.95	1062.81	1055.09	11572.6				720.699	607.945	720.699	720.699	1137.68	1137.68	1172.88	934.266	965.079	1061.1	1138.29	1112.67	19156.5	12453.1	7769.56
		663.076	651.763	644.044	633.97	640.263	660.59	730.829	818.386	914.734	1013.87	1063.81	1056.02	11603.4				722.237	607.552	722.237	722.237	1147.47	1147.47	1184.65	932.089	964.924	1060.67	1137.85	1111.94	19207.3	12484.4	7787.17
		662.981	651.67	643.999	633.903	640.263	660.756	731.315	819.051	915.557	1014.75	1064.62	1057.01	11634.3				723.676	607.169	723.676	723.676	1157.08	1157.08	1196.23	929.905	964.71	1060.2	1137.48	1111.17	19258.1	12515.6	7804.79
		662.792	651.531	643.93	633.769	640.24	660.898	731.802	819.717	916.418	1015.5	1065.33	1057.95	11665.2				725.011	606.795	725.011	725.011	1166.46	1166.46	1207.56	927.819	964.448	1059.7	1137.15	1110.34	19308.9	12546.9	7822.41
		662.578	651.368	643.862	633.612	640.172	661.039	732.235	820.352	917.205	1016.16	1066	1058.7	11696				726.241	606.527	726.241	726.241	1175.6	1175.6	1218.62	925.746	964.262	1059.37	1136.85	1109.48	19359.8	12578.2	7840.03
		662.412	651.229	643.77	633.477	640.127	661.181	732.641	820.956	917.843	1016.78	1066.62	1059.27	11726.9				727.361	606.341	727.361	727.361	1184.45	1184.45	1229.35	923.666	964.132	1059.15	1136.55	1108.56	19410.6	12609.5	7857.65
		662.365	651.183	643.702	633.455	640.172	661.37	733.075	821.592	918.407	1017.39	1067.33	1059.74	11757.7				728.369	606.204	728.369	728.369	1192.97	1192.97	1239.7	921.602	964.006	1058.78	1136.1	1107.59	19461.4	12640.8	7875.26
		662.436	651.206	643.656	633.5	640.331	661.583	733.536	822.197	918.933	1018.06	1068.09	1060.21	11788.6				729.262	606.103	729.262	729.262	1201.13	1201.13	1249.65	919.577	963.881	1058.29	1135.53	1106.57	19512.2	12672.1	7892.88
		662.555	651.252	643.679	633.634	640.535	661.749	733.997	822.771	919.573	1018.81	1068.86	1060.68	11819.5				730.038	605.942	730.038	730.038	1208.9	1208.9	1259.13	917.545	963.691	1057.71	1134.99	1105.5	19563	12703.4	7910.5
		662.649	651.275	643.747	633.746	640.717	661.915	734.378	823.218	920.289	1019.47	1069.53	1061.2	11850.3				730.694	605.751	730.694	730.694	1216.24	1216.24	1268.1	915.506	963.459	1057.07	1134.45	1104.38	19613.8	12734.7	7928.12
		662.697	651.299	643.839	633.813	640.853	662.057	734.65	823.569	920.968	1020	1070.1	1061.77	11881.2				731.229	605.449	731.229	731.229	1223.11	1223.11	1276.53	913.461	963.212	1056.65	1134.14	1103.2	19664.6	12766	7945.74
		662.697	651.368	643.93	633.836	640.944	662.199	734.867	823.889	921.534	1020.4	1070.68	1062.34	11912				731.64	605.094	731.64	731.64	1229.49	1229.49	1284.37	911.41	962.952	1056.34	1133.94	1101.97	19715.4	12797.2	7963.35
		662.721	651.461	644.022	633.858	641.058	662.365	735.112	824.241	921.95	1020.67	1071.16	1062.91	11942.9				731.927	604.749	731.927	731.927	1235.34	1235.34	1291.57	909.353	962.6	1055.86	1133.52	1100.69	19766.3	12828.5	7980.97
		662.721	651.554	644.136	633.903	641.194	662.555	735.412	824.625	922.328	1020.8	1071.54	1063.43	11973.8				732.087	604.412	732.087	732.087	1240.63	1240.63	1298.11	907.316	962.199	1055.28	1132.98	1099.35	19817.1	12859.8	7998.59
		662.768	651.647	644.227	633.97	641.354	662.768	735.684	825.041	922.669	1020.98	1071.93	1063.81	12004.6				732.119	604.172	732.119	732.119	1245.33	1245.33	1303.95	905.328	961.728	1054.69	1132.15	1097.96	19867.9	12891.1	8016.21
		662.839	651.693	644.296	634.015	641.49	663.029	735.902	825.521	923.01	1021.2	1072.27	1063.95	12035.5				732.022	603.973	732.022	732.022	1249.43	1249.43	1309.05	903.333	961.221	1054.08	1131.19	1096.5	19918.7	12922.4	8033.83
		662.91	651.693	644.296	634.038	641.604	663.243	736.12	826.034	923.275	1021.51	1072.6	1063.95	12066.3				731.796	603.91	731.796	731.796	1252.89	1252.89	1313.39	901.332	960.76	1053.43	1130.52	1095	19969.5	12953.7	8051.44
		663.005	651.693	644.273	634.038	641.695	663.409	736.366	826.548	923.464	1021.78	1072.89	1063.95	12097.2				731.439	603.897	731.439	731.439	1255.7	1255.7	1316.94	899.474	960.305	1052.74	1129.93	1093.44	20020.3	12985	8069.06
		663.124	651.739	644.227	634.038	641.763	663.528	736.693	826.966	923.578	1022	1073.03	1064.05	12128.1				730.953	603.748	730.953	730.953	1257.85	1257.85	1319.68	897.642	959.874	1051.95	1129.6	1091.82	20071.1	13016.3	8086.68
		663.29	651.879	644.227	634.06	641.854	663.67	737.076	827.287	923.806	1022.09	1073.08	1064.28	12158.9				730.335	603.56	730.335	730.335	1259.31	1259.31	1321.59	895.804	959.439	1051.11	1129.32	1090.14	20122	13047.6	8104.3
		663.433	652.065	644.296	634.082	641.968	663.908	737.431	827.576	924.109	1022.27	1073.18	1064.47	12189.8				729.587	603.191	729.587	729.587	1260.09	1260.09	1322.67	893.958	958.957	1050.49	1128.81	1088.41	20172.8	13078.8	8121.92
		663.551	652.274	644.388	634.15	642.127	664.169	737.759	827.834	924.413	1022.49	1073.28	1064.52	12220.6				728.709	602.776	728.709	728.709	1260.18	1260.18	1322.91	892.101	958.45	1049.91	1128.22	1086.62	20223.6	13110.1	8139.53
		663.646	652.413	644.433	634.262	642.241	664.36	738.06	828.059	924.603	1022.71	1073.37	1064.38	12251.5				727.702	602.42	727.702	727.702	1259.57	1259.57	1322.3	890.239	958.069	1049.4	1127.57	1084.78	20274.4	13141.4	8157.15
		663.67	652.436	644.433	634.351	642.355	664.431	738.306	828.285	924.603	1022.85	1073.37	1064.28	12282.4				726.565	602.075	726.565	726.565	1258.27	1258.27	1320.85	888.37	957.7	1048.88	1126.87	1082.88	20325.2	13172.7	8174.77
		663.718	652.413	644.456	634.441	642.424	664.479	738.553	828.51	924.489	1022.85	1073.37	1064.38	12313.2				725.301	601.798	725.301	725.301	1256.28	1256.28	1318.57	886.487	957.294	1048.27	1126.13	1080.92	20376	13204	8192.39
		663.813	652.436	644.548	634.486	642.56	664.55	738.799	828.768	924.299	1022.67	1073.37	1064.52	12344.1				723.909	601.53	723.909	723.909	1253.63	1253.63	1315.46	884.596	956.867	1047.61	1125.34	1078.91	20426.8	13235.3	8210.01
		663.955	652.553	644.708	634.576	642.743	664.717	739.073	828.929	924.261	1022.45	1073.42	1064.62	12374.9				722.393	601.354	722.393	722.393	1250.31	1250.31	1311.55	882.699	956.161	1046.79	1124.46	1076.85	20477.6	13266.6	8227.63
		664.169	652.739	644.845	634.733	642.971	664.955	739.348	828.994	924.337	1022.23	1073.32	1064.52	12405.8				720.752	601.184	720.752	720.752	1246.34	1246.34	1306.85	880.86	955.399	1045.92	1123.53	1074.73	20528.5	13297.9	8245.24
		664.383	652.901	644.983	634.958	643.176	665.217	739.622	828.929	924.451	1022.05	1073.13	1064.28	12436.7				718.989	600.946	718.989	718.989	1241.75	1241.75	1301.4	879.154	954.964	1045.24	1122.77	1072.55	20579.3	13329.2	8262.86
		664.645	652.971	645.052	635.25	643.313	665.408	739.814	828.8	924.375	1021.74	1072.79	1064	12467.5				717.106	600.693	717.106	717.106	1236.56	1236.56	1295.21	877.442	954.544	1044.55	1122	1070.33	20630.1	13360.5	8280.48
		664.86	652.948	645.143	635.497	643.405	665.503	739.897	828.736	924.147	1021.29	1072.41	1063.62	12498.4				715.104	600.429	715.104	715.104	1230.78	1230.78	1288.32	875.725	954.225	1044	1121.02	1068.05	20680.9	13391.7	8298.1
		665.05	652.925	645.258	635.677	643.473	665.551	739.924	828.736	923.881	1020.8	1072.07	1063.1	12529.2				712.986	600.154	712.986	712.986	1224.46	1224.46	1280.76	874.103	953.894	1043.42	1119.97	1065.72	20731.7	13423	8315.72
		665.217	652.971	645.418	635.767	643.542	665.646	739.979	828.865	923.616	1020.36	1071.83	1062.48	12560.1				710.755	599.951	710.755	710.755	1217.61	1217.61	1272.57	872.5	953.589	1042.67	1118.93	1063.34	20782.5	13454.3	8333.33
		665.384	653.111	645.625	635.812	643.656	665.813	740.144	829.058	923.426	1020.09	1071.59	1061.96	12591				708.412	599.738	708.412	708.412	1210.27	1210.27	1263.8	870.892	953.266	1041.86	1117.84	1060.91	20833.3	13485.6	8350.95
		665.503	653.344	645.877	635.879	643.793	665.956	740.391	829.284	923.275	1019.92	1071.3	1061.58	12621.8				705.96	599.331	705.96	705.96	1202.47	1202.47	1254.46	869.259	953.025	1041.29	1117.45	1058.43	20884.1	13516.9	8368.57
		665.646	653.623	646.107	635.924	643.976	666.076	740.556	829.445	923.161	1019.61	1070.87	1061.34	12652.7				703.402	598.906	703.402	703.402	1194.24	1194.24	1244.62	867.575	952.762	1040.69	1117.02	1055.91	20935	13548.2	8386.19
		665.765	653.926	646.267	635.992	644.159	666.147	740.611	829.51	922.972	1019.03	1070.3	1061.16	12683.5				700.741	598.428	700.741	700.741	1185.61	1185.61	1234.3	865.886	952.31	1040.32	1116.81	1053.33	20985.8	13579.5	8403.81
		665.932	654.206	646.313	636.037	644.296	666.195	740.584	829.478	922.745	1018.37	1069.72	1060.87	12714.4				697.98	597.937	697.98	697.98	1176.62	1176.62	1223.55	864.191	951.849	1039.89	1116.54	1050.71	21036.6	13610.8	8421.42
		666.171	654.393	646.336	636.082	644.433	666.267	740.556	829.413	922.48	1017.79	1069.29	1060.54	12745.3				695.121	597.507	695.121	695.121	1167.3	1167.3	1212.42	862.602	951.606	1039.06	1116.02	1048.05	21087.4	13642.1	8439.04
		666.434	654.463	646.405	636.172	644.548	666.362	740.556	829.381	922.215	1017.44	1069.05	1060.21	12776.1				692.168	597.061	692.168	692.168	1157.68	1157.68	1200.94	861.035	951.351	1038.2	1115.45	1045.34	21138.2	13673.3	8456.66
		666.649	654.509	646.52	636.307	644.685	666.505	740.611	829.349	921.912	1017.13	1068.86	1059.88	12807				689.124	596.62	689.124	689.124	1147.8	1147.8	1189.15	859.463	951.193	1037.5	1114.78	1042.59	21189	13704.6	8474.28
		666.84	654.533	646.681	636.419	644.777	666.625	740.666	829.252	921.534	1016.64	1068.52	1059.5	12837.8				685.992	596.164	685.992	685.992	1137.68	1137.68	1177.09	857.95	950.984	1036.82	1114.07	1039.8	21239.8	13735.9	8491.9
		667.031	654.603	646.842	636.51	644.891	666.673	740.749	829.09	921.081	1016.03	1067.9	1058.98	12868.7				682.776	595.716	682.776	682.776	1127.36	1127.36	1164.8	856.578	950.476	1036.66	1113.48	1036.97	21290.7	13767.2	8509.51
		667.223	654.719	647.026	636.6	645.006	666.744	740.804	828.897	920.553	1015.41	1067.04	1058.33	12899.6				679.478	595.264	679.478	679.478	1116.86	1116.86	1152.32	855.201	949.937	1036.45	1112.86	1034.1	21341.5	13798.5	8527.13
		667.438	654.953	647.256	636.712	645.166	666.84	740.859	828.671	920.025	1014.8	1066.14	1057.62	12930.4				676.103	594.891	676.103	676.103	1106.23	1106.23	1139.68	853.821	949.302	1036.19	1112.27	1031.19	21392.3	13829.8	8544.75
		667.654	655.28	647.509	636.848	645.327	667.031	740.859	828.478	919.498	1014.18	1065.38	1057.01	12961.3				672.653	594.497	672.653	672.653	1095.47	1095.47	1126.91	852.432	948.731	1035.87	1111.71	1028.24	21443.1	13861.1	8562.37
		667.869	655.701	647.693	636.96	645.418	667.175	740.749	828.285	919.008	1013.43	1064.9	1056.4	12992.1				669.132	594.079	669.132	669.132	1084.63	1084.63	1114.05	851.038	948.597	1035.49	1111.57	1025.27	21493.9	13892.4	8579.99
		668.085	656.029	647.785	637.05	645.418	667.271	740.529	828.059	918.557	1012.56	1064.62	1055.74	13023				665.542	593.648	665.542	665.542	1073.71	1073.71	1101.13	849.639	948.521	1035.07	1111.43	1022.25	21544.7	13923.7	8597.6
		668.3	656.193	647.808	637.096	645.372	667.247	740.254	827.834	918.031	1011.73	1064.28	1054.95	13053.9				661.889	593.224	661.889	661.889	1062.76	1062.76	1088.17	848.235	948.761	1034.61	1111.49	1019.21	21595.5	13954.9	8615.22
		668.492	656.216	647.808	637.118	645.327	667.199	740.034	827.609	917.505	1011.03	1063.86	1054.1	13084.7				658.174	592.813	658.174	658.174	1051.78	1051.78	1075.2	846.823	949.005	1034.15	1111.41	1016.13	21646.3	13986.2	8632.84
		668.66	656.193	647.831	637.118	645.327	667.199	739.897	827.448	916.943	1010.46	1063.19	1053.26	13115.6				654.402	592.5	654.402	654.402	1040.8	1040.8	1062.25	845.407	949.308	1033.82	1110.96	1013.02	21697.2	14017.5	8650.46
		668.828	656.216	647.9	637.118	645.349	667.199	739.897	827.383	916.455	1009.89	1062.53	1052.61	13146.5				650.575	592.172	650.575	650.575	1029.84	1029.84	1049.33	843.987	949.561	1033.52	1110.37	1009.88	21748	14048.8	8668.08
		668.972	656.263	648.016	637.141	645.418	667.175	740.006	827.319	916.043	1009.32	1061.87	1052.05	13177.3				646.698	591.831	646.698	646.698	1018.92	1018.92	1036.47	842.733	949.684	1033.41	1109.43	1006.72	21798.8	14080.1	8685.69
		669.092	656.333	648.131	637.186	645.533	667.151	740.061	827.223	915.669	1008.71	1061.16	1051.49	13208.2				642.772	591.397	642.772	642.772	1008.04	1008.04	1023.69	841.52	949.721	1033.31	1108.68	1003.53	21849.6	14111.4	8703.31
		669.236	656.474	648.223	637.299	645.648	667.223	740.061	827.03	915.071	1007.97	1060.35	1050.84	13239				638.802	590.734	638.802	638.802	997.229	997.229	1011	840.303	949.54	1033.27	1108.52	1000.32	21900.4	14142.7	8720.93
		669.405	656.661	648.269	637.411	645.739	667.366	740.006	826.741	914.324	1007.1	1059.41	1050.05	13269.9				634.79	590.053	634.79	634.79	986.496	986.496	998.423	839.119	949.342	1033.13	1108.47	997.083	21951.2	14174	8738.55
		669.621	656.896	648.338	637.524	645.808	667.534	739.952	826.387	913.503	1006.19	1058.51	1049.31	13300.8				630.741	589.354	630.741	630.741	975.853	975.853	985.965	838.021	949.121	1032.79	1108.74	993.824	22002	14205.3	8756.17
		669.861	657.083	648.454	637.637	645.877	667.654	739.952	826.066	912.87	1005.37	1057.71	1048.61	13331.6				626.656	588.76	626.656	626.656	965.31	965.31	973.641	836.92	949.005	1032.42	1108.86	990.545	22052.8	14236.5	8773.78
		670.126	657.201	648.569	637.75	645.946	667.749	739.924	825.778	912.46	1004.68	1056.92	1048.01	13362.5				622.538	588.409	622.538	622.538	954.878	954.878	961.462	835.816	949.125	1032.06	1108.71	987.246	22103.7	14267.8	8791.4
		670.366	657.294	648.707	637.908	645.992	667.797	739.842	825.585	912.051	1004.03	1055.98	1047.41	13393.3				618.392	588.073	618.392	618.392	944.565	944.565	949.438	834.712	949.359	1031.87	1108.59	983.929	22154.5	14299.1	8809.02
		670.511	657.435	648.823	638.044	645.946	667.797	739.704	825.393	911.605	1003.38	1054.85	1046.71	13424.2				614.219	587.776	614.219	614.219	934.377	934.377	937.577	833.605	949.819	1032.01	1108.54	980.595	22205.3	14330.4	8826.64
		670.583	657.647	648.938	638.179	645.831	667.725	739.54	825.137	911.159	1002.6	1053.68	1045.97	13455.1				610.023	587.475	610.023	610.023	924.322	924.322	925.885	832.494	950.282	1032.09	1108.5	977.246	22256.1	14361.7	8844.26
		670.559	657.811	649.008	638.247	645.716	667.582	739.403	824.785	910.788	1001.7	1052.66	1045.19	13485.9				605.806	587.177	605.806	605.806	914.405	914.405	914.37	831.412	950.756	1032.11	1108.47	973.883	22306.9	14393	8861.87
		670.559	657.858	649.1	638.225	645.648	667.438	739.293	824.497	910.454	1000.92	1051.96	1044.45	13516.8				601.571	586.841	601.571	601.571	904.63	904.63	903.035	830.404	951.231	1032.1	1108.39	970.506	22357.7	14424.3	8879.49
		670.631	657.787	649.169	638.089	645.693	667.294	739.156	824.273	910.083	1000.32	1051.58	1043.67	13547.6				597.32	586.453	597.32	597.32	895.002	895.002	891.884	829.393	951.709	1032.09	1108.25	967.118	22408.5	14455.6	8897.11
		670.728	657.67	649.215	637.818	645.808	667.223	738.991	824.145	909.564	999.851	1051.3	1042.79	13578.5				593.057	586.021	593.057	593.057	885.523	885.523	880.922	828.379	952.301	1032.21	1108.27	963.719	22459.3	14486.9	8914.73
		670.752	657.553	649.215	637.547	645.9	667.151	738.772	823.985	909.009	999.336	1050.93	1041.88	13609.4				588.782	585.531	588.782	588.782	876.197	876.197	870.15	827.509	953.047	1032.52	1108.52	960.31	22510.2	14518.1	8932.35
		670.68	657.459	649.123	637.389	645.923	667.007	738.498	823.729	908.565	998.521	1050.47	1041.05	13640.2				584.5	585.097	584.5	584.5	867.024	867.024	859.57	826.677	953.56	1032.85	1108.91	956.893	22561	14549.4	8949.96
		670.631	657.365	648.961	637.411	645.854	666.768	738.224	823.442	908.27	997.537	1049.82	1040.32	13671.1				580.212	584.734	580.212	580.212	858.007	858.007	849.183	825.843	953.794	1033.22	1109.46	953.469	22611.8	14580.7	8967.58
		670.68	657.271	648.823	637.569	645.785	666.553	738.005	823.186	908.011	996.554	1049.07	1039.63	13701.9				575.92	584.336	575.92	575.92	849.147	849.147	838.989	825.018	953.796	1033.83	1110.06	950.039	22662.6	14612	8985.2
		670.776	657.154	648.777	637.727	645.716	666.41	737.923	823.059	907.679	995.871	1048.33	1039.08	13732.8				571.627	583.903	571.627	571.627	840.443	840.443	828.989	824.22	953.55	1034.7	1110.69	946.604	22713.4	14643.3	9002.82
		670.776	657.013	648.8	637.705	645.579	666.362	737.978	822.963	907.199	995.444	1047.68	1038.63	13763.7				567.334	583.462	567.334	567.334	831.896	831.896	819.181	823.419	953.718	1035.54	1111.17	943.165	22764.2	14674.6	9020.44
		670.655	656.896	648.8	637.592	645.349	666.338	738.087	822.803	906.499	995.189	1046.99	1038.35	13794.5				563.044	583.015	563.044	563.044	823.506	823.506	809.565	822.616	954.286	1036.34	1111.5	939.722	22815	14705.9	9038.05
		670.535	656.825	648.754	637.457	645.12	666.314	738.197	822.548	905.725	994.848	1046.25	1038.08	13825.4				558.758	582.706	558.758	558.758	815.271	815.271	800.139	821.85	955.309	1036.82	1111.61	936.278	22865.9	14737.2	9055.67
		670.511	656.778	648.615	637.366	644.937	666.267	738.224	822.293	905.027	994.422	1045.65	1037.85	13856.2				554.479	582.52	554.479	554.479	807.19	807.19	790.902	821.093	956.727	1037.03	1111.53	932.833	22916.7	14768.5	9073.29
		670.583	656.685	648.408	637.299	644.8	666.171	738.169	822.07	904.586	993.954	1045.23	1037.71	13887.1				550.207	582.249	550.207	550.207	799.264	799.264	781.852	820.334	958.207	1037.5	1111.96	929.389	22967.5	14799.7	9090.91
		670.607	656.567	648.154	637.163	644.685	666.052	738.087	821.879	904.402	993.444	1045.1	1037.58	13918				545.945	581.916	545.945	545.945	791.489	791.489	772.987	819.612	959.736	1038.18	1112.78	925.945	23018.3	14831	9108.53
		670.535	656.45	647.947	637.005	644.571	665.932	737.978	821.656	904.402	992.892	1045.05	1037.35	13948.8				541.694	581.566	541.694	541.694	783.864	783.864	764.303	818.994	961.06	1038.82	1114.02	922.503	23069.1	14862.3	9126.15
		670.366	656.333	647.785	636.893	644.433	665.861	737.923	821.338	904.512	992.298	1044.96	1036.94	13979.7				537.456	581.209	537.456	537.456	776.388	776.388	755.799	818.373	962.247	1039.43	1115.55	919.063	23119.9	14893.6	9143.76
		670.198	656.286	647.624	636.802	644.319	665.837	737.923	821.051	904.659	991.789	1044.63	1036.49	14010.5				533.233	581.032	533.233	533.233	769.058	769.058	747.471	817.752	963.329	1039.96	1116.36	915.628	23170.7	14924.9	9161.38
		670.054	656.31	647.394	636.712	644.25	665.861	737.896	820.892	904.806	991.365	1043.99	1036.12	14041.4				529.024	580.972	529.024	529.024	761.872	761.872	739.318	817.189	964.35	1040.44	1116.73	912.196	23221.5	14956.2	9179
		669.861	656.333	647.118	636.51	644.182	665.837	737.704	820.861	904.88	991.069	1043.02	1035.89	14072.3				524.833	580.923	524.833	524.833	754.828	754.828	731.335	816.642	965.658	1041.03	1116.94	908.771	23272.4	14987.5	9196.62
		669.597	656.263	646.842	636.194	644.022	665.765	737.321	820.924	904.806	990.857	1042.06	1035.71	14103.1				520.66	580.888	520.66	520.66	747.923	747.923	723.519	816.095	967.129	1041.69	1117.07	905.351	23323.2	15018.8	9214.24
		669.332	656.005	646.635	635.834	643.77	665.646	736.912	821.083	904.586	990.73	1041.51	1035.39	14134				516.506	580.905	516.506	516.506	741.156	741.156	715.868	815.563	968.392	1042.27	1117.61	901.938	23374	15050.1	9231.85
		669.188	655.561	646.52	635.519	643.473	665.503	736.693	821.338	904.255	990.519	1041.42	1034.85	14164.8				512.372	580.956	512.372	512.372	734.523	734.523	708.378	815.075	969.564	1042.81	1118.34	898.532	23424.8	15081.4	9249.47
		669.14	655.046	646.451	635.317	643.176	665.336	736.721	821.592	903.852	990.181	1041.55	1034.26	14195.7				508.26	580.995	508.26	508.26	728.022	728.022	701.045	814.587	970.337	1043.46	1119.42	895.135	23475.6	15112.6	9267.09
		669.068	654.626	646.382	635.294	642.925	665.169	736.912	821.783	903.558	989.673	1041.65	1033.99	14226.6				504.17	581.041	504.17	504.17	721.65	721.65	693.868	814.097	970.949	1044.16	1120.66	891.747	23526.4	15143.9	9284.71
		668.9	654.416	646.198	635.294	642.743	664.955	737.048	821.847	903.412	989.082	1041.51	1034.21	14257.4				500.103	581.023	500.103	500.103	715.406	715.406	686.841	813.688	971.975	1045.2	1121.94	888.369	23577.2	15175.2	9302.33
		668.636	654.346	645.946	635.227	642.697	664.717	737.076	821.847	903.448	988.703	1041.23	1034.62	14288.3				496.061	580.996	496.061	496.061	709.285	709.285	679.962	813.304	973.168	1046.36	1123.23	885	23628	15206.5	9319.94
		668.348	654.299	645.716	635.07	642.811	664.431	737.076	821.879	903.632	988.576	1041.05	1034.94	14319.1				492.044	581.031	492.044	492.044	703.286	703.286	673.227	812.919	974.571	1047.65	1124.11	881.643	23678.9	15237.8	9337.56
		668.157	654.253	645.556	634.89	642.971	664.217	737.185	822.038	903.962	988.618	1040.96	1034.85	14350				488.052	581.104	488.052	488.052	697.407	697.407	666.634	812.547	976.058	1048.97	1124.86	878.297	23729.7	15269.1	9355.18
		668.109	654.206	645.418	634.8	643.062	664.122	737.403	822.197	904.329	988.576	1040.87	1034.49	14380.9				484.087	581.04	484.087	484.087	691.643	691.643	660.179	812.212	977.741	1050.07	1125.7	874.963	23780.5	15300.4	9372.8
		668.157	654.183	645.281	634.755	642.925	664.146	737.65	822.293	904.586	988.408	1040.73	1034.03	14411.7				480.149	580.957	480.149	480.149	685.993	685.993	653.858	811.876	979.496	1051.1	1126.57	871.641	23831.3	15331.7	9390.42
		668.157	654.089	645.12	634.711	642.674	664.312	737.868	822.325	904.88	988.197	1040.46	1033.81	14442.6				476.238	580.659	476.238	476.238	680.454	680.454	647.668	811.539	981.563	1052	1127.07	868.333	23882.1	15363	9408.03
		667.965	653.926	645.029	634.553	642.446	664.55	738.115	822.325	905.247	988.113	1040.27	1033.9	14473.4				472.356	580.329	472.356	472.356	675.024	675.024	641.607	811.253	983.725	1052.88	1127.49	865.038	23932.9	15394.2	9425.65
		667.63	653.693	644.937	634.284	642.31	664.74	738.334	822.421	905.799	988.239	1040.27	1034.31	14504.3				468.503	580.327	468.503	468.503	669.7	669.7	635.671	810.982	985.787	1054.12	1128.15	861.757	23983.7	15425.5	9443.27
		667.247	653.414	644.868	633.97	642.241	664.907	738.471	822.58	906.351	988.408	1040.5	1034.94	14535.2				464.678	580.409	464.678	464.678	664.479	664.479	629.857	810.71	987.854	1055.43	1128.87	858.491	24034.6	15456.8	9460.89
		667.007	653.251	644.777	633.724	642.287	664.979	738.498	822.835	906.683	988.618	1040.91	1035.44	14566				460.884	580.985	460.884	460.884	659.36	659.36	624.162	810.467	989.449	1056.68	1129.94	855.239	24085.4	15488.1	9478.51
		666.936	653.111	644.708	633.5	642.469	665.074	738.471	823.154	906.609	988.914	1041.37	1035.58	14596.9				457.119	581.662	457.119	457.119	654.339	654.339	618.583	810.311	990.999	1057.92	1131.06	852.003	24136.2	15519.4	9496.12
		666.936	652.948	644.685	633.321	642.743	665.265	738.58	823.633	906.241	989.462	1041.88	1035.39	14627.7				453.385	582.063	453.385	453.385	649.414	649.414	613.117	810.155	992.875	1058.84	1132.2	848.783	24187	15550.7	9513.74
		666.84	652.692	644.639	633.209	642.971	665.551	738.882	824.337	905.946	990.307	1042.43	1035.08	14658.6				449.682	582.459	449.682	449.682	644.584	644.584	607.761	809.998	994.821	1059.71	1133.34	845.578	24237.8	15582	9531.36
		666.601	652.367	644.548	633.209	643.017	665.885	739.348	825.169	906.02	991.196	1042.84	1034.99	14689.5				446.009	582.745	446.009	446.009	639.845	639.845	602.512	809.898	996.689	1060.78	1134.3	842.391	24288.6	15613.3	9548.98
		666.338	652.157	644.456	633.298	642.857	666.195	739.952	826.034	906.609	991.747	1042.98	1035.26	14720.3				442.368	583.051	442.368	442.368	635.195	635.195	597.369	809.817	998.584	1061.88	1135.24	839.219	24339.4	15644.6	9566.6
		666.099	652.111	644.456	633.433	642.629	666.41	740.639	826.901	907.605	991.916	1042.84	1035.94	14751.2				438.758	582.969	438.758	438.758	630.633	630.633	592.327	809.736	999.011	1062.19	1134.9	836.065	24390.2	15675.8	9584.21
		665.932	652.134	644.548	633.612	642.469	666.482	741.354	827.834	908.861	992.086	1042.79	1036.76	14782				435.18	582.894	435.18	435.18	626.156	626.156	587.385	809.655	999.389	1062.46	1134.48	832.928	24441.1	15707.1	9601.83
		665.813	652.065	644.685	633.813	642.424	666.482	741.988	828.8	910.231	992.552	1043.12	1037.35	14812.9				431.633	581.413	431.633	431.633	621.761	621.761	582.539	809.577	997.928	1060.89	1132.92	829.809	24491.9	15738.4	9619.45
		665.646	651.879	644.754	633.97	642.538	666.458	742.457	829.671	911.493	993.189	1044.08	1037.71	14843.8				428.119	579.929	428.119	428.119	617.448	617.448	577.788	809.498	996.463	1059.28	1131.34	826.708	24542.7	15769.7	9637.07
		665.503	651.623	644.708	634.038	642.788	666.577	742.76	830.35	912.609	993.784	1045.51	1037.81	14874.6				424.636	579.721	424.636	424.636	613.213	613.213	573.129	809.419	998.25	1060.29	1132.64	823.624	24593.5	15801	9654.69
		665.336	651.484	644.662	634.105	643.131	666.96	743.036	830.77	913.578	994.252	1046.8	1037.9	14905.5				421.185	579.598	421.185	421.185	609.055	609.055	568.559	809.398	1000.18	1061.42	1134.01	820.56	24644.3	15832.3	9672.3
		665.288	651.507	644.708	634.262	643.542	667.51	743.423	831.061	914.473	994.635	1047.5	1038.31	14936.3				417.767	581.195	417.767	417.767	604.972	604.972	564.076	809.398	1005.43	1065.47	1137.04	817.513	24695.1	15863.6	9689.92
		665.384	651.67	644.823	634.621	643.976	668.085	743.866	831.45	915.37	995.061	1047.64	1039.04	14967.2				414.38	582.801	414.38	414.38	600.962	600.962	559.679	809.398	1010.61	1069.45	1139.98	814.486	24745.9	15894.9	9707.54
		665.622	651.809	644.823	635.092	644.388	668.54	744.364	832.033	916.493	995.615	1047.64	1039.91	14998.1				411.026	584.003	411.026	411.026	597.024	597.024	555.364	809.425	1013.94	1071.82	1141.19	811.477	24796.7	15926.2	9725.16
		665.932	651.972	644.662	635.519	644.731	668.9	744.862	832.812	917.881	996.17	1047.87	1040.82	15028.9				407.703	585.204	407.703	407.703	593.155	593.155	551.13	809.537	1017.23	1074.07	1142.41	808.488	24847.6	15957.4	9742.78
		666.123	652.181	644.548	635.789	644.96	669.212	745.472	833.657	919.121	996.682	1048.38	1041.6	15059.8				404.413	586.046	404.413	404.413	589.353	589.353	546.974	809.649	1019.47	1074.8	1143.56	805.517	24898.4	15988.7	9760.39
		666.147	652.46	644.594	635.969	645.006	669.549	746.25	834.535	919.95	997.109	1049.12	1042.47	15090.6				401.155	586.851	401.155	401.155	585.618	585.618	542.895	809.762	1021.7	1075.53	1144.76	802.566	24949.2	16020	9778.01
		666.076	652.762	644.845	636.127	645.006	669.885	747.223	835.448	920.44	997.622	1050.09	1043.35	15121.5				397.928	587.129	397.928	397.928	581.947	581.947	538.891	809.841	1023.47	1076.13	1146.22	799.635	25000	16051.3	9795.63
		666.004	652.995	645.097	636.284	645.166	670.246	748.282	836.558	921.006	998.307	1051.35	1044.22	15152.4					587.394						809.909	1025.24	1076.9	1147.6			16082.6	9813.25
		666.028	653.157	645.258	636.374	645.648	670.68	749.371	837.834	921.837	999.293	1052.7	1044.82	15183.2					587.417						809.976	1026.73	1078.65	1148.43			16113.9	9830.87
		666.123	653.367	645.327	636.352	646.359	671.258	750.35	839.277	922.972	1000.41	1053.82	1045.14	15214.1					587.561						810.059	1028.34	1080.4	1149.1			16145.2	9848.48
		666.243	653.623	645.533	636.352	647.049	671.982	751.19	840.756	924.185	1001.66	1054.66	1045.46	15244.9					588.182						810.19	1030.45	1082.06	1148.9			16176.5	9866.1
		666.386	653.903	645.992	636.577	647.486	672.779	751.836	842.24	925.515	1002.91	1055.37	1046.06	15275.8					588.909						810.322	1032.56	1083.69	1148.77			16207.8	9883.72
		666.601	654.136	646.635	637.141	647.739	673.578	752.397	843.661	927	1004.03	1056.21	1047.03	15306.7					589.969						810.455	1034.55	1085.17	1148.9			16239	9901.34
		666.936	654.159	647.187	637.931	648.062	674.354	753.072	845.085	928.642	1004.94	1057.06	1048.15	15337.5					591.045						810.708	1036.38	1086.68	1149.41			16270.3	9918.96
		667.318	654.019	647.417	638.632	648.523	675.13	753.945	846.58	930.479	1005.76	1057.62	1049.12	15368.4					592.098						811.007	1037.54	1088.27	1151.2			16301.6	9936.58
		667.63	653.833	647.371	639.062	649.008	675.811	754.932	848.245	932.515	1006.67	1057.95	1049.82	15399.2					593.13						811.307	1038.84	1089.45	1153.07			16332.9	9954.19
		667.869	653.81	647.325	639.243	649.308	676.371	755.893	849.949	934.558	1007.8	1058.47	1050.51	15430.1					594.036						811.591	1040.49	1089.39	1155.17			16364.2	9971.81
		668.085	654.183	647.647	639.401	649.354	676.81	756.912	851.624	936.337	1009.15	1059.31	1051.44	15461					594.909						811.82	1042.27	1089.38	1156.89			16395.5	9989.43
		668.396	654.953	648.269	639.787	649.377	677.273	758.075	853.102	937.849	1010.5	1060.4	1052.61	15491.8					595.643						812.049	1044.32	1089.48	1157.58			16426.8	10007
		668.948	655.888	649.054	640.376	649.701	677.859	759.44	854.449	939.287	1011.64	1061.49	1053.73	15522.7					596.173						812.279	1046.89	1089.93	1158.27			16458.1	10024.7
		669.765	656.708	649.816	641.103	650.487	678.665	760.894	855.765	940.962	1012.56	1062.58	1054.57	15553.5					596.2						812.451	1050.56	1091.14	1158.93			16489.4	10042.3
		670.607	657.294	650.511	641.763	651.647	679.694	762.266	856.983	942.877	1013.48	1063.76	1054.95	15584.4					596.349						812.599	1054.62	1092.19	1159.32			16520.7	10059.9
		671.161	657.811	651.159	642.424	652.855	680.871	763.498	858	944.759	1014.53	1064.9	1055.13	15615.3					596.715						812.748	1059.41	1092.88	1159.13			16551.9	10077.5
		671.33	658.422	651.739	643.154	653.856	682.076	764.675	858.814	946.332	1015.59	1065.66	1055.51	15646.1					597.305						812.94	1063.06	1094.08	1158.65			16583.2	10095.1
		671.186	658.963	652.134	643.747	654.369	682.939	765.624	859.29	947.238	1016.34	1065.81	1056.07	15677					598.271						813.285	1064.62	1096.17	1157.66			16614.5	10112.8
		670.728	658.822	651.995	643.702	654.113	682.914	765.998	859.256	947.08	1016.2	1065.09	1056.45	15707.8					599.081						813.632	1065.24	1098.6	1157.28			16645.8	10130.4
		669.789	657.694	651.159	642.606	653.064	681.83	765.422	858.611	945.82	1014.93	1063.62	1056.21	15738.7					599.63						813.979	1064.33	1101.56	1157.87			16677.1	10148
		668.54	656.052	650.048	641.058	651.786	680.528	764.56	858	944.406	1013.26	1062.24	1055.74	15769.6					600.234						814.356	1064.53	1103.94	1158.74			16708.4	10165.6
		667.773	654.976	649.701	640.445	651.391	680.478	764.876	858.712	944.484	1012.82	1062.24	1056.02	15800.4					600.905						814.746	1066.29	1105.48	1160.01			16739.7	10183.2
		668.205	655.257	650.881	641.672	652.692	682.446	767.383	861.572	947.119	1014.66	1064.24	1057.71	15831.3					601.884						815.136	1068.97	1106.36	1161.49			16771	10200.8
		669.645	656.708	653.041	644.342	655.304	685.783	771.5	865.992	951.669	1018.28	1067.24	1060.31	15862.1					603.245						815.497	1072.82	1106.37	1163.26			16802.3	10218.5
		671.258	658.587	654.953	647.095	658.093	689.066	775.501	870.48	956.453	1022.14	1069.82	1062.86	15893					604.71						815.745	1076.16	1106.46	1163.88			16833.5	10236.1
		672.417	660.283	655.935	649.1	660.307	691.317	778.175	873.991	960.267	1025.17	1071.5	1065.09	15923.9					606.288						815.994	1078.9	1106.63	1163.2			16864.8	10253.7
		673.239	661.749	656.333	650.395	661.844	692.622	779.65	876.437	963.134	1027.23	1072.6	1067.28	15954.7					607.65						816.243	1081	1106.87	1160.96			16896.1	10271.3
		674.087	663.076	656.872	651.229	663.1	693.552	780.774	878.331	965.526	1028.44	1073.71	1069.67	15985.6					608.793						816.577	1082.46	1107.18	1157.15			16927.4	10288.9
		674.912	664.241	657.834	651.809	664.241	694.585	782.196	880.02	967.723	1029.16	1075.06	1071.69	16016.4					609.811						816.947	1084.51	1107.23	1155.52			16958.7	10306.6
		675.714	665.05	659.034	652.39	665.193	695.898	783.89	881.678	969.642	1029.65	1076.56	1072.89	16047.3					610.715						817.317	1087.11	1107.05	1155.87			16990	10324.2
		676.517	665.503	660.142	653.134	665.956	697.417	785.469	883.269	971.28	1030.51	1078.01	1073.18	16078.2					611.662						817.714	1090.87	1108.66	1157.78			17021.3	10341.8
		677.566	665.694	661.016	654.089	666.601	698.966	786.724	884.866	972.717	1031.95	1079.23	1073.08	16109					612.646						818.213	1095.6	1111.73	1160.96			17052.6	10359.4
		678.69	665.98	661.654	655	667.462	700.418	787.562	886.573	974.239	1033.9	1079.91	1073.08	16139.9					613.522						818.713	1099.87	1114.14	1163.57			17083.9	10377
		679.645	666.577	662.081	655.771	668.66	701.694	788.222	888.5	976.096	1035.8	1080.05	1073.52	16170.8					614.324						819.214	1103.85	1116.08	1165.76			17115.1	10394.6
		680.307	667.558	662.365	656.521	670.102	702.948	789.002	890.505	978.207	1037.4	1079.86	1074.43	16201.6					615.078						819.608	1105.4	1115.87	1166.15			17146.4	10412.3
		680.847	668.804	662.602	657.318	671.596	704.18	790.356	892.445	980.325	1038.9	1079.76	1075.83	16232.5					615.808						819.956	1105.4	1114.28	1165.39			17177.7	10429.9
		681.51	670.222	663.005	658.022	673.094	705.491	792.709	894.03	982.075	1040.59	1080.25	1077.38	16263.3					617.043						820.305	1106.82	1115.28	1163.61			17209	10447.5
		682.372	671.668	663.836	658.657	674.596	706.935	795.985	895.294	983.328	1042.43	1081.52	1078.64	16294.2					618.576						820.652	1109.06	1117.79	1161.24			17240.3	10465.1
		683.383	673.094	665.217	659.576	676.128	708.486	799.677	896.524	984.416	1043.94	1083.62	1079.66	16325.1					619.795						820.992	1113.83	1123.28	1160.37			17271.6	10482.7
		684.322	674.426	667.031	661.087	677.492	709.99	802.963	897.939	985.8	1044.54	1085.92	1080.69	16355.9					620.86						821.333	1119.91	1130.31	1160.27			17302.9	10500.4
		685.089	675.714	669.044	663.195	678.69	711.186	805.246	899.794	987.481	1044.31	1087.89	1081.86	16386.8					621.73						821.674	1125.44	1134.08	1161.75			17334.2	10518
		685.56	676.98	670.848	665.503	679.89	712.124	806.454	902.386	989.336	1044.08	1089.07	1083.03	16417.6					622.52						822.118	1130.76	1136.39	1163.94			17365.5	10535.6
		685.708	678.005	672.103	667.366	681.215	713.194	807.105	905.799	991.408	1044.59	1089.76	1083.86	16448.5					624.688						822.608	1135.75	1136.56	1168.42			17396.7	10553.2
		685.932	678.567	672.803	668.588	682.717	714.633	808.067	909.861	994.294	1045.74	1090.5	1084.11	16479.4					627.413						823.099	1140.66	1135.9	1173.82			17428	10570.8
		686.726	678.739	673.36	669.38	684.446	716.364	809.966	913.988	998.35	1046.9	1091.34	1083.96	16510.2					629.195						823.575	1145.83	1137.47	1177.58			17459.3	10588.4
		688.443	679.057	674.281	670.246	686.453	718.128	812.843	917.505	1003.12	1047.68	1091.74	1083.76	16541.1					630.663						823.985	1151.14	1139.82	1180.8			17490.6	10606.1
		690.716	679.841	675.544	671.354	688.667	719.871	816.175	919.912	1007.54	1048.47	1091.34	1083.86	16571.9					630.396						824.396	1154.62	1138.78	1181.12			17521.9	10623.7
		692.697	681.068	676.907	672.61	690.866	721.7	819.337	921.157	1010.41	1050.05	1090.4	1084.4	16602.8					629.62						824.807	1157.6	1136.75	1180.59			17553.2	10641.3
		693.829	682.298	678.152	673.99	692.597	723.694	821.752	921.497	1011.24	1052.61	1089.71	1085.38	16633.7					631.341						825.158	1160.06	1133.57	1178.52			17584.5	10658.9
		694.358	683.26	679.228	675.617	693.603	726.044	823.569	921.648	1010.63	1055.7	1089.86	1086.51	16664.5					633.7						825.483	1162.42	1130.09	1176.05			17615.8	10676.5
		694.838	684.025	680.11	677.614	694.056	728.754	825.297	922.404	1009.98	1058.66	1090.8	1087.69	16695.4					635.591						825.807	1167.99	1129.66	1171.32			17647.1	10694.2
		695.469	684.817	680.699	679.718	694.434	731.64	827.673	924.451	1010.63	1060.97	1092.04	1089.02	16726.2					637.391						826.158	1174.28	1129.87	1166.1			17678.3	10711.8
		696.05	685.857	681.191	681.806	695.216	734.296	830.738	927.916	1012.95	1062.34	1093.43	1090.26	16757.1					638.855						826.622	1178.44	1131.57	1162.2			17709.6	10729.4
		696.657	687.323	682.027	683.852	696.657	736.284	833.949	932.285	1016.42	1062.95	1095.12	1090.95	16788					640.267						827.086	1182.28	1133.54	1158.52			17740.9	10747
		697.519	689.166	683.556	685.758	698.712	737.54	836.46	936.453	1020.05	1063	1096.96	1090.75	16818.8					642.111						827.551	1184.45	1141.12	1162.28			17772.2	10764.6
		698.992	691.242	685.832	687.173	701.286	738.608	837.899	939.481	1023.25	1063.05	1097.76	1089.66	16849.7					644.02						828.025	1186.42	1149.47	1167.05			17803.5	10782.2
		701.132	693.25	688.443	687.995	704.077	740.254	838.555	940.962	1025.61	1063.48	1096.26	1088.23	16880.5					645.26						828.503	1191.87	1158.34	1173.31			17834.8	10799.9
		703.564	695.039	690.841	688.717	706.677	742.843	839.047	941.548	1027.23	1064.09	1092.78	1086.71	16911.4					646.436						828.983	1197.7	1167.29	1179.74			17866.1	10817.5
		705.749	696.581	692.572	690.141	708.745	746	839.77	942.173	1028.71	1064.24	1089.42	1085.18	16942.3					649.686						829.448	1200.89	1166.58	1181.59			17897.4	10835.1
		707.219	697.976	693.502	692.597	710.562	749.119	841.119	944.092	1030.73	1063.9	1088.18	1084.5	16973.1					653.084						829.842	1203.92	1165.21	1183.14			17928.7	10852.7
		707.762	699.323	693.93	695.519	712.567	751.864	843.528	948.027	1033.72	1064.09	1089.51	1085.77	17004					656.033						830.238	1205.08	1161.04	1185.11			17959.9	10870.3
		707.839	700.698	694.56	697.798	714.921	754.171	847.279	953.738	1037.81	1066.19	1092.29	1089.22	17034.8					658.969						830.634	1206.19	1156.76	1187.09			17991.2	10887.9
		708.253	702.129	695.898	698.763	717.706	756.176	851.724	959.905	1042.66	1069.82	1095.37	1093.23	17065.7					660.345						831.068	1211.11	1153.35	1185.19			18022.5	10905.6
		709.938	703.461	697.823	698.687	721.036	758.217	855.934	965.038	1047.45	1073.08	1098.11	1095.77	17096.6					661.741						831.521	1216	1149.91	1183.07			18053.8	10923.2
		712.933	704.591	699.73	698.534	724.814	760.666	859.358	968.376	1050.7	1074.1	1100.02	1096.46	17127.4					665.044						831.974	1216.5	1145.25	1171.43			18085.1	10940.8
		716.443	705.543	701.209	698.966	728.297	763.813	862.153	970.624	1051.68	1073.03	1100.52	1096.21	17158.3					668.447						832.434	1217.02	1141.01	1159.83			18116.4	10958.4
		719.316	706.729	702.718	700.239	730.748	767.268	864.79	973.621	1051.49	1071.74	1099.26	1096.02	17189.1					673.845						832.923	1217.94	1145.74	1149.8			18147.7	10976
		720.718	708.486	704.848	701.976	732.154	770.018	867.576	978.497	1052.28	1072.46	1096.96	1096.21	17220					679.21						833.412	1219.25	1150.94	1140.6			18179	10993.7
		720.612	710.562	707.503	703.538	733.21	771.413	870.827	984.374	1055.6	1076.37	1094.97	1097.31	17250.9					684.057						833.902	1225.33	1161.76	1142.24			18210.3	11011.3
		719.765	712.437	710.198	704.591	734.786	772.228	874.654	989.505	1060.97	1083.03	1094.12	1098.91	17281.7					688.569						834.33	1231.42	1171.41	1144.74			18241.6	11028.9
		719.369	713.717	712.463	705.62	737.267	774.184	878.893	992.977	1067.04	1090.21	1094.52	1099.57	17312.6					690.066						834.729	1237.58	1170.37	1154.93			18272.8	11046.5
		720.347	714.685	714.187	707.736	740.694	778.264	883.199	995.786	1072.79	1095.17	1095.87	1097.26	17343.4					691.3						835.127	1243.44	1169	1163.94			18304.1	11064.1
		722.656	716.102	715.524	712.124	745.029	783.325	887.572	998.864	1078.01	1096.61	1098.61	1092.24	17374.3					690.801						835.52	1247.19	1165.5	1164.83			18335.4	11081.7
		725.456	718.735	716.759	718.946	750.014	787.742	892.049	1002.26	1083.03	1096.12	1103.39	1087.74	17405.2					690.787						835.877	1250.59	1162.6	1164.75			18366.7	11099.4
		727.84	722.47	718.392	726.633	754.961	791.411	896.452	1005.76	1088.33	1096.51	1109.16	1087.89	17436					693.482						836.236	1252.07	1163.04	1159.41			18398	11117
		729.507	725.883	720.347	732.777	758.331	795.225	900.122	1009.63	1093.92	1098.81	1113.96	1093.92	17466.9					696.577						836.594	1254.41	1164.41	1156.2			18429.3	11134.6
		730.883	727.25	722.204	735.657	758.7	799.738	903.009	1014.4	1099.31	1101.37	1116.53	1102.78	17497.7					701.488						837.006	1260.69	1169.86	1162.59			18460.6	11152.2
		732.966	726.687	723.454	735.793	756.601	804.381	906.057	1019.83	1103.59	1101.42	1117.14	1108.7	17528.6					705.769						837.445	1266.14	1174.17	1168.75			18491.9	11169.8
		736.557	726.365	723.907	735.657	754.509	808.596	910.38	1025.12	1106.32	1098.41	1116.73	1107.64	17559.5					707.696						837.885	1268.5	1174.17	1174.06			18523.2	11187.5
		741.326	728.162	723.827	737.158	754.82	812.248	916.118	1029.79	1108.35	1094.37	1115.35	1100.17	17590.3					708.753						838.326	1268.88	1170.71	1175.46			18554.4	11205.1
		745.778	731.558	724.174	740.199	757.451	814.884	922.253	1033.49	1111.71	1091.59	1112.48	1090.9	17621.2					707.055						838.771	1262.93	1156.18	1164.35			18585.7	11222.7
		748.143	734.623	726.151	743.147	760.808	816.522	927.801	1035.89	1117.35	1090.9	1108.14	1085.04	17652					706.746						839.217	1257.54	1142.56	1155			18617	11240.3
		747.529	736.584	730.127	744.89	764.071	818.102	932.4	1036.85	1124.24	1091.34	1102.73	1085.23	17682.9					710.337						839.664	1253.79	1131.56	1150.62			18648.3	11257.9
		744.308	738.169	734.976	745.917	767.643	821.401	935.601	1036.71	1129.93	1092.43	1097.66	1090.7	17713.8					714.016						840.076	1254.96	1123.03	1149.11			18679.6	11275.5
		740.419	740.501	739.019	747.613	771.937	827.223	936.763	1036.76	1133.14	1095.27	1095.27	1097.71	17744.6					717.926						840.469	1268.1	1120.53	1154.52			18710.9	11293.2
		738.197	743.285	741.629	750.238	776.528	834.405	936.608	1038.72	1135.15	1101.73	1097.31	1102.48	17775.5					719.077						840.863	1281.88	1118.92	1156.37			18742.2	11310.8
		738.991	745.583	743.589	752.875	780.212	840.361	937.112	1043.71	1138.22	1111.91	1103.39	1103.74	17806.3					714.377						841.255	1297.02	1119.23	1150.62			18773.5	11328.4
		742.677	747.14	746.444	754.65	781.988	843.33	940.728	1051.58	1143.61	1123.2	1110.64	1102.43	17837.2					709.833						841.634	1302.96	1120.33	1145.85			18804.8	11346
		748.059	749.008	750.714	756.176	782.374	843.628	948.106	1060.54	1150.12	1131.56	1116.27	1100.02	17868.1					705.618						842.014	1291.6	1122.9	1142.98			18836	11363.6
		753.41	752.369	755.3	758.729	783.057	843.859	957.776	1068.72	1155.28	1134.25	1119.36	1097.91	17898.9					704.73						842.395	1292.93	1122.81	1136.31			18867.3	11381.3
		756.742	757.111	758.843	762.437	785.977	846.513	967.112	1075.45	1157.74	1132.09	1121.12	1097.56	17929.8					709.426						842.76	1315.53	1118.27	1123.32			18898.6	11398.9
		757.621	761.808	761.008	766.661	791.592	852.262	973.992	1081.81	1158.72	1128.05	1123.25	1099.97	17960.6					712.716						843.117	1330.72	1115.41	1115.41			18929.9	11416.5
		757.451	765.25	762.523	771.151	797.996	858.78	977.71	1089.17	1161.03	1124.55	1125.85	1105.05	17991.5					713.92						843.475	1334.87	1115.08	1115.08			18961.2	11434.1
		758.416	767.47	763.698	775.648	802.932	861.88	979.12	1097.36	1165.94	1121.54	1126.79	1111.15	18022.4					715.093						843.828	1338.96	1114.73	1114.73			18992.5	11451.7
		761.208	769.757	764.445	778.942	805.803	859.528	979.992	1104.19	1171.27	1117.61	1123.2	1116.12	18053.2					716.235						844.152	1342.99	1114.37	1114.37			19023.8	11469.3
		766.027	773.015	766.517	780.714	808.658	854.617	982.033	1108.04	1174.07	1112.42	1114.01	1118.33	18084.1					717.343						844.475	1346.95	1114	1114			19055.1	11487
		772.811	777.999	772.869	783.681	813.439	852.329	985.59	1109.62	1173.79	1108.35	1101.52	1117.61	18114.9					718.417						844.8	1350.86	1113.61	1113.61			19086.4	11504.6
		781.336	784.485	784.098	791.019	819.876	856.441	989.842	1111.2	1173.45	1109.11	1089.56	1114.83	18145.8					719.457						845.113	1354.69	1113.2	1113.2			19117.6	11522.2
		789.543	791.924	796.563	803.117	826.966	866.921	995.018	1114.11	1176.08	1116.68	1081.17	1111.3	18176.7					720.461						845.421	1358.44	1112.78	1112.78			19148.9	11539.8
		794.678	799.524	805.741	816.364	835.154	881.042	1002.73	1118.23	1181.78	1128.73	1078.4	1107.89	18207.5					721.429						845.728	1362.12	1112.34	1112.34			19180.2	11557.4
		796.928	806.144	811.028	826.998	845.882	895.366	1014.58	1123.56	1188.56	1139.18	1082.2	1104.55	18238.4					722.36						846.041	1365.72	1111.88	1111.88			19211.5	11575.1
		799.769	810.934	815.576	834.047	858.068	906.314	1028.89	1130.72	1195.34	1142.86	1091.05	1100.52	18269.2					723.253						846.384	1369.23	1111.4	1111.4			19242.8	11592.7
		806.268	813.313	820.829	839.047	867.99	912.162	1041.42	1139.66	1202.14	1140.51	1100.72	1094.67	18300.1					724.107						846.728	1372.66	1110.91	1110.91			19274.1	11610.3
		816.333	813.909	824.881	843.429	872.459	913.801	1049.07	1148.02	1208.23	1136.68	1105.86	1086.95	18331					724.921						847.072	1375.99	1110.4	1110.4			19305.4	11627.9
		825.938	814.444	825.393	846.913	873.086	914.398	1052.94	1152.13	1211.83	1134.72	1104.35	1080.39	18361.8					725.696						847.416	1379.23	1109.88	1109.88			19336.7	11645.5
		831.223	816.806	822.548	849.648	873.294	917.018	1055.93	1148.93	1213.49	1134.78	1099.06	1078.98	18392.7					726.429						847.759	1382.38	1109.33	1109.33			19368	11663.1
		830.253	821.752	820.13	852.362	874.131	923.502	1059.93	1138.7	1216.34	1136.21	1095.57	1082.25	18423.5					727.121						848.103	1385.42	1108.77	1108.77			19399.2	11680.8
		824.017	828.607	820.924	857.254	874.515	935.253	1064.62	1125.8	1222.5	1140.67	1098.21	1083.37	18454.4					727.77						848.445	1388.35	1108.18	1108.18			19430.5	11698.4
		815.104	835.611	825.874	865.648	874.55	953.3	1070.06	1116.58	1230.05	1147.96	1106.72	1076.08	18485.3					728.377						848.765	1391.18	1107.58	1107.58			19461.8	11716
		808.285	841.448	833.494	875.912	876.963	977.006	1077.04	1115.81	1235.48	1153.43	1115.65	1063.19	18516.1					728.94						849.086	1393.9	1106.96	1106.96			19493.1	11733.6
		808.503	844.389	842.108	884.866	884.333	1001.01	1085.58	1124.39	1236.64	1150.77	1117.97	1055.32	18547					729.459						849.407	1396.51	1106.32	1106.32			19524.4	11751.2
		815.828	844.356	851.288	890.003	894.969	1016.73	1094.12	1139.5	1233.22	1139.02	1110.89	1059.83	18577.8					729.933						849.717	1399	1105.66	1105.66			19555.7	11768.9
		824.241	843.595	860.89	891.977	903.778	1017.57	1100.82	1157.46	1226.18	1123.3	1099.16	1074.63	18608.7					730.363						850.02	1401.36	1104.98	1104.98			19587	11786.5
		828.349	845.915	869.511	895.728	907.162	1006.63	1106.22	1175.24	1219.03	1109.21	1090.7	1090.16	18639.6					730.746						850.324	1403.61	1104.28	1104.28			19618.3	11804.1
		829.09	853.135	873.643	905.836	907.605	992.849	1113.6	1189.7	1217.59	1099.21	1089.76	1098.61	18670.4					731.083						850.612	1405.74	1103.56	1103.56			19649.6	11821.7
		831.968	861.846	870.134	921.648	911.456	984.207	1125.85	1197.43	1226.18	1093.73	1094.32	1099.37	18701.3					731.374						850.793	1407.73	1102.82	1102.82			19680.9	11839.3
		840.361	866.921	860.379	936.53	921.761	983.537	1142.86	1196.9	1243.17	1091.69	1098.56	1096.36	18732.1					731.618						850.974	1409.6	1102.05	1102.05			19712.1	11856.9
		853.405	865.545	852.698	942.642	937.306	990.223	1161.63	1192.8	1261.98	1091.34	1097.56	1092.93	18763					731.814						851.155	1411.34	1101.27	1101.27			19743.4	11874.6
		866.68	860.141	854.988	936.995	952.623	1000.02	1177.55	1191.08	1274.67	1091.64	1090.45	1090.01	18793.9					731.962						851.318	1412.94	1100.47	1100.47			19774.7	11892.2
		876.157	854.483	868.508	924.603	963.215	1005.41	1185.59	1194.19	1275.83	1093.38	1082.15	1086.66	18824.7					732.063						851.47	1414.41	1099.65	1099.65			19806	11909.8
		879.843	851.154	886.716	913.019	966.176	998.393	1180.71	1197.6	1266.69	1096.02	1078.84	1080.74	18855.6					732.115						851.622	1415.74	1098.8	1098.8			19837.3	11927.4
		880.02	851.59	900.633	908.639	964.349	979.743	1160.2	1197.37	1254.21	1095.57	1082.49	1070.78	18886.4					732.118						851.779	1416.93	1097.94	1097.94			19868.6	11945
		881.183	856.712	908.307	911.345	962.891	959.784	1128.83	1194.71	1246.7	1088.92	1087.44	1059.46	18917.3					732.073						851.978	1417.98	1097.05	1097.05			19899.9	11962.6
		884.369	865.751	912.832	916.081	966.176	951.391	1097.56	1192.75	1245.4	1078.79	1085.43	1052.05	18948.2					731.978						852.176	1418.89	1096.14	1096.14			19931.2	11980.3
																			731.835						852.374	1419.66	1095.21	1095.21			19962.5	11997.9
																			731.642						852.608	1420.29	1094.26	1094.26			19993.7	12015.5
																			731.4						852.864	1420.77	1093.29	1093.29			20025	12033.1
																			731.108						853.12	1421.1	1092.29	1092.29			20056.3	12050.7
																			730.767						853.373	1421.29	1091.28	1091.28			20087.6	12068.4
																			730.376						853.596	1421.33	1090.24	1090.24			20118.9	12086
																			729.936						853.819	1421.22	1089.19	1089.19			20150.2	12103.6
																			729.446						854.042	1420.97	1088.11	1088.11			20181.5	12121.2
																			728.907						854.205	1420.57	1087.01	1087.01			20212.8	12138.8
																			728.319						854.33	1420.03	1085.89	1085.89			20244.1	12156.4
																			727.682						854.454	1419.34	1084.74	1084.74			20275.3	12174.1
																			726.995						854.575	1418.5	1083.58	1083.58			20306.6	12191.7
																			726.261						854.668	1417.52	1082.39	1082.39			20337.9	12209.3
																			725.477						854.761	1416.39	1081.19	1081.19			20369.2	12226.9
																			724.646						854.854	1415.12	1079.96	1079.96			20400.5	12244.5
																			723.767						854.944	1413.71	1078.71	1078.71			20431.8	12262.2
																			722.84						855.034	1412.16	1077.44	1077.44			20463.1	12279.8
																			721.866						855.123	1410.47	1076.15	1076.15			20494.4	12297.4
																			720.846						855.212	1408.64	1074.85	1074.85			20525.7	12315
																			719.779						855.291	1406.67	1073.52	1073.52			20556.9	12332.6
																			718.665						855.371	1404.57	1072.17	1072.17			20588.2	12350.2
																			717.507						855.45	1402.34	1070.8	1070.8			20619.5	12367.9
																			716.303						855.45	1399.98	1069.41	1069.41			20650.8	12385.5
																			715.055						855.395	1397.49	1068	1068			20682.1	12403.1
																			713.763						855.34	1394.87	1066.57	1066.57			20713.4	12420.7
																			712.427						855.281	1392.13	1065.12	1065.12			20744.7	12438.3
																			711.049						855.184	1389.27	1063.65	1063.65			20776	12456
																			709.628						855.086	1386.29	1062.16	1062.16			20807.3	12473.6
																			708.165						854.987	1383.19	1060.66	1060.66			20838.5	12491.2
																			706.661						854.957	1379.98	1059.14	1059.14			20869.8	12508.8
																			705.117						854.974	1376.66	1057.59	1057.59			20901.1	12526.4
																			703.533						854.99	1373.23	1056.03	1056.03			20932.4	12544
																			701.909						855.014	1369.7	1054.46	1054.46			20963.7	12561.7
																			700.247						855.113	1366.06	1052.86	1052.86			20995	12579.3
																			698.547						855.213	1362.33	1051.25	1051.25			21026.3	12596.9
																			696.81						855.312	1358.49	1049.62	1049.62			21057.6	12614.5
																			695.037						855.369	1354.57	1047.97	1047.97			21088.9	12632.1
																			693.228						855.394	1350.55	1046.31	1046.31			21120.2	12649.8
																			691.384						855.42	1346.45	1044.63	1044.63			21151.4	12667.4
																			689.506						855.438	1342.26	1042.93	1042.93			21182.7	12685
																			687.594						855.369	1338	1041.22	1041.22			21214	12702.6
																			685.65						855.299	1333.65	1039.5	1039.5			21245.3	12720.2
																			683.674						855.23	1329.23	1037.76	1037.76			21276.6	12737.8
																			681.666						855.172	1324.74	1036	1036			21307.9	12755.5
																			679.629						855.123	1320.18	1034.23	1034.23			21339.2	12773.1
																			677.561						855.074	1315.56	1032.44	1032.44			21370.5	12790.7
																			675.465						855.02	1310.87	1030.64	1030.64			21401.8	12808.3
																			673.341						854.914	1306.12	1028.83	1028.83			21433	12825.9
																			671.189						854.808	1301.32	1027	1027			21464.3	12843.6
																			669.011						854.702	1296.46	1025.16	1025.16			21495.6	12861.2
																			666.808						854.571	1291.55	1023.31	1023.31			21526.9	12878.8
																			664.579						854.421	1286.6	1021.45	1021.45			21558.2	12896.4
																			662.327						854.271	1281.6	1019.57	1019.57			21589.5	12914
																			660.051						854.123	1276.56	1017.68	1017.68			21620.8	12931.6
																			657.752						853.99	1271.48	1015.78	1015.78			21652.1	12949.3
																			655.432						853.858	1266.37	1013.87	1013.87			21683.4	12966.9
																			653.091						853.726	1261.22	1011.94	1011.94			21714.6	12984.5
																			650.73						853.583	1256.04	1010.01	1010.01			21745.9	13002.1
																			648.349						853.434	1250.83	1008.07	1008.07			21777.2	13019.7
																			645.95						853.284	1245.6	1006.11	1006.11			21808.5	13037.4
																			643.532						853.136	1240.34	1004.15	1004.15			21839.8	13055
																			641.098						853.015	1235.06	1002.18	1002.18			21871.1	13072.6
																			638.647						852.894	1229.77	1000.19	1000.19			21902.4	13090.2
																			636.181						852.773	1224.46	998.203	998.203			21933.7	13107.8
																			633.699						852.695	1219.13	996.204	996.204			21965	13125.4
																			631.204						852.652	1213.8	994.196	994.196			21996.2	13143.1
																			628.695						852.61	1208.45	992.181	992.181			22027.5	13160.7
																			626.173						852.565	1203.1	990.157	990.157			22058.8	13178.3
																			623.639						852.464	1197.74	988.127	988.127			22090.1	13195.9
																			621.094						852.364	1192.38	986.09	986.09			22121.4	13213.5
																			618.538						852.264	1187.02	984.045	984.045			22152.7	13231.1
																			615.972						852.106	1181.66	981.995	981.995			22184	13248.8
																			613.397						851.902	1176.3	979.938	979.938			22215.3	13266.4
																			610.812						851.698	1170.95	977.876	977.876			22246.6	13284
																			608.22						851.495	1165.6	975.808	975.808			22277.8	13301.6
																			605.621						851.315	1160.26	973.735	973.735			22309.1	13319.2
																			603.014						851.135	1154.92	971.657	971.657			22340.4	13336.9
																			600.402						850.956	1149.6	969.574	969.574			22371.7	13354.5
																			597.784						850.817	1144.29	967.487	967.487			22403	13372.1
																			595.161						850.711	1139	965.396	965.396			22434.3	13389.7
																			592.533						850.606	1133.71	963.301	963.301			22465.6	13407.3
																			589.901						850.499	1128.45	961.203	961.203			22496.9	13424.9
																			587.267						850.318	1123.2	959.101	959.101			22528.2	13442.6
																			584.629						850.137	1117.97	956.996	956.996			22559.4	13460.2
																			581.989						849.957	1112.75	954.888	954.888			22590.7	13477.8
																			579.348						849.798	1107.56	952.778	952.778			22622	13495.4
																			576.705						849.657	1102.39	950.666	950.666			22653.3	13513
																			574.061						849.516	1097.25	948.552	948.552			22684.6	13530.7
																			571.417						849.379	1092.12	946.436	946.436			22715.9	13548.3
																			568.774						849.307	1087.02	944.318	944.318			22747.2	13565.9
																			566.131						849.235	1081.95	942.2	942.2			22778.5	13583.5
																			563.49						849.166	1076.9	940.08	940.08			22809.8	13601.1
																			560.85						849.048	1071.88	937.96	937.96			22841.1	13618.7
																			558.212						848.889	1066.88	935.839	935.839			22872.3	13636.4
																			555.576						848.731	1061.91	933.717	933.717			22903.6	13654
																			552.943						848.577	1056.98	931.596	931.596			22934.9	13671.6
																			550.314						848.483	1052.07	929.475	929.475			22966.2	13689.2
																			547.688						848.392	1047.19	927.354	927.354			22997.5	13706.8
																			545.066						848.301	1042.34	925.234	925.234			23028.8	13724.5
																			542.449						848.228	1037.52	923.114	923.114			23060.1	13742.1
																			539.836						848.17	1032.73	920.996	920.996			23091.4	13759.7
																			537.229						848.114	1027.97	918.878	918.878			23122.7	13777.3
																			534.626						848.058	1023.25	916.762	916.762			23153.9	13794.9
																			532.03						847.917	1018.56	914.648	914.648			23185.2	13812.5
																			529.44						847.778	1013.9	912.536	912.536			23216.5	13830.2
																			526.856						847.64	1009.27	910.425	910.425			23247.8	13847.8
																			524.278						847.525	1004.67	908.317	908.317			23279.1	13865.4
																			521.708						847.432	1000.11	906.211	906.211			23310.4	13883
																			519.144						847.341	995.585	904.107	904.107			23341.7	13900.6
																			516.589						847.25	991.091	902.006	902.006			23373	13918.3
																			514.04						847.111	986.631	899.908	899.908			23404.3	13935.9
																			511.5						846.974	982.205	897.813	897.813			23435.5	13953.5
																			508.968						846.839	977.814	895.721	895.721			23466.8	13971.1
																			506.445						846.721	973.456	893.633	893.633			23498.1	13988.7
																			503.93						846.622	969.132	891.548	891.548			23529.4	14006.3
																			501.424						846.524	964.843	889.467	889.467			23560.7	14024
																			498.927						846.43	960.588	887.39	887.39			23592	14041.6
																			496.439						846.479	956.368	885.316	885.316			23623.3	14059.2
																			493.961						846.531	952.182	883.247	883.247			23654.6	14076.8
																			491.492						846.586	948.03	881.182	881.182			23685.9	14094.4
																			489.034						846.693	943.913	879.121	879.121			23717.1	14112.1
																			486.585						846.852	939.83	877.064	877.064			23748.4	14129.7
																			484.146						847.013	935.781	875.013	875.013			23779.7	14147.3
																			481.718						847.178	931.766	872.966	872.966			23811	14164.9
																			479.3						847.334	927.786	870.924	870.924			23842.3	14182.5
																			476.892						847.494	923.84	868.887	868.887			23873.6	14200.1
																			474.495						847.656	919.927	866.855	866.855			23904.9	14217.8
																			472.109						847.753	916.048	864.828	864.828			23936.2	14235.4
																			469.734						847.784	912.203	862.807	862.807			23967.5	14253
																			467.37						847.819	908.392	860.791	860.791			23998.7	14270.6
																			465.017						847.856	904.614	858.781	858.781			24030	14288.2
																			462.675						847.943	900.869	856.776	856.776			24061.3	14305.8
																			460.345						848.034	897.157	854.777	854.777			24092.6	14323.5
																			458.026						848.128	893.478	852.784	852.784			24123.9	14341.1
																			455.718						848.231	889.832	850.796	850.796			24155.2	14358.7
																			453.422						848.342	886.218	848.815	848.815			24186.5	14376.3
																			451.138						848.457	882.637	846.84	846.84			24217.8	14393.9
																			448.865						848.575	879.088	844.871	844.871			24249.1	14411.6
																			446.605						848.613	875.571	842.908	842.908			24280.4	14429.2
																			444.356						848.654	872.086	840.952	840.952			24311.6	14446.8
																			442.118						848.698	868.632	839.002	839.002			24342.9	14464.4
																			439.893						848.78	865.21	837.058	837.058			24374.2	14482
																			437.68						848.9	861.819	835.121	835.121			24405.5	14499.6
																			435.479						849.024	858.459	833.191	833.191			24436.8	14517.3
																			433.289						849.152	855.129	831.267	831.267			24468.1	14534.9
																			431.112						849.361	851.83	829.35	829.35			24499.4	14552.5
																			428.947						849.575	848.562	827.44	827.44			24530.7	14570.1
																			426.794						849.794	845.323	825.536	825.536			24562	14587.7
																			424.653						850.099	842.114	823.64	823.64			24593.2	14605.4
																			422.525						850.499	838.935	821.75	821.75			24624.5	14623
																			420.408						850.904	835.785	819.868	819.868			24655.8	14640.6
																			418.304						851.313	832.663	817.992	817.992			24687.1	14658.2
																			416.211						851.847	829.571	816.124	816.124			24718.4	14675.8
																			414.131						852.389	826.508	814.263	814.263			24749.7	14693.4
																			412.063						852.936	823.472	812.409	812.409			24781	14711.1
																			410.008						853.486	820.465	810.562	810.562			24812.3	14728.7
																			407.964						854.04	817.486	808.723	808.723			24843.6	14746.3
																			405.933						854.599	814.534	806.89	806.89			24874.8	14763.9
																			403.914						855.164	811.609	805.065	805.065			24906.1	14781.5
																			401.906						855.725	808.712	803.248	803.248			24937.4	14799.2
																			399.911						856.291	805.842	801.438	801.438			24968.7	14816.8
																			397.928						856.863	802.998	799.635	799.635			25000	14834.4
																									857.317							14852
																									857.637							14869.6
																									857.963							14887.2
																									858.293							14904.9
																									858.509							14922.5
																									858.725							14940.1
																									858.947							14957.7
																									859.274							14975.3
																									859.724							14993
																									860.18							15010.6
																									860.642							15028.2
																									861.178							15045.8
																									861.723							15063.4
																									862.275							15081
																									862.86							15098.7
																									863.485							15116.3
																									864.117							15133.9
																									864.755							15151.5
																									865.577							15169.1
																									866.416							15186.8
																									867.262							15204.4
																									868.126							15222
																									869.012							15239.6
																									869.905							15257.2
																									870.806							15274.8
																									871.635							15292.5
																									872.468							15310.1
																									873.308							15327.7
																									874.187							15345.3
																									875.114							15362.9
																									876.048							15380.5
																									876.991							15398.2
																									877.966							15415.8
																									878.951							15433.4
																									879.944							15451
																									880.853							15468.6
																									881.65							15486.3
																									882.456							15503.9
																									883.269							15521.5
																									883.984							15539.1
																									884.699							15556.7
																									885.422							15574.3
																									886.061							15592
																									886.585							15609.6
																									887.118							15627.2
																									887.657							15644.8
																									887.811							15662.4
																									887.94							15680.1
																									888.076							15697.7
																									887.99							15715.3
																									887.6							15732.9
																									887.215							15750.5
																									886.837							15768.1
																									887.912							15785.8
																									889.124							15803.4
																									890.345							15821
																									892.194							15838.6
																									894.922							15856.2
																									897.663							15873.9
																									900.418							15891.5
																									902.12							15909.1
																									903.731							15926.7
																									905.353							15944.3
																									906.692							15961.9
																									907.618							15979.6
																									908.553							15997.2
																									909.498							16014.8
																									910.395							16032.4
																									911.295							16050
																									912.204							16067.7
																									913.121							16085.3
																									914.043							16102.9
																									914.975							16120.5
																									915.917							16138.1
																									917.021							16155.7
																									918.152							16173.4
																									919.294							16191
																									920.371							16208.6
																									921.346							16226.2
																									922.331							16243.8
																									923.326							16261.5
																									924.033							16279.1
																									924.714							16296.7
																									925.404							16314.3
																									926.194							16331.9
																									927.133							16349.5
																									928.083							16367.2
																									929.044							16384.8
																									930.703							16402.4
																									932.463							16420
																									934.236							16437.6
																									936.226							16455.3
																									938.559							16472.9
																									940.906							16490.5
																									943.267							16508.1
																									944.918							16525.7
																									946.482							16543.3
																									948.058							16561
																									949.149							16578.6
																									949.429							16596.2
																									949.719							16613.8
																									950.018							16631.4
																									950.235							16649
																									950.448							16666.7
																									950.67							16684.3
																									951.428							16701.9
																									953.092							16719.5
																									954.768							16737.1
																									956.456							16754.8
																									958.806							16772.4
																									961.269							16790
																									963.746							16807.6
																									965.733							16825.2
																									966.852							16842.8
																									967.981							16860.5
																									969.122							16878.1
																									969.457							16895.7
																									969.67							16913.3
																									969.891							16930.9
																									970.66							16948.6
																									972.406							16966.2
																									974.165							16983.8
																									975.936							17001.4
																									979.129							17019
																									982.577							17036.6
																									986.041							17054.3
																									989.045							17071.9
																									991.181							17089.5
																									993.329							17107.1
																									995.491							17124.7
																									996.895							17142.4
																									998.171							17160
																									999.458							17177.6
																									1001.34							17195.2
																									1004.35							17212.8
																									1007.38							17230.4
																									1010.42							17248.1
																									1012.71							17265.7
																									1014.88							17283.3
																									1017.05							17300.9
																									1018.97							17318.5
																									1020.37							17336.2
																									1021.78							17353.8
																									1023.2							17371.4
																									1024.9							17389
																									1026.68							17406.6
																									1028.46							17424.2
																									1030.4							17441.9
																									1032.66							17459.5
																									1034.92							17477.1
																									1037.2							17494.7
																									1039.88							17512.3
																									1042.65							17530
																									1045.44							17547.6
																									1047.98							17565.2
																									1049.98							17582.8
																									1051.99							17600.4
																									1054.02							17618
																									1054.89							17635.7
																									1055.51							17653.3
																									1056.14							17670.9
																									1056.51							17688.5
																									1056.3							17706.1
																									1056.1							17723.7
																									1055.91							17741.4
																									1057.5							17759
																									1059.51							17776.6
																									1061.53							17794.2
																									1064.35							17811.8
																									1068.96							17829.5
																									1073.58							17847.1
																									1078.22							17864.7
																									1082.01							17882.3
																									1085.61							17899.9
																									1089.23							17917.5
																									1092.74							17935.2
																									1096.03							17952.8
																									1099.32							17970.4
																									1102.62							17988
																									1106.13							18005.6
																									1109.7							18023.3
																									1113.28							18040.9
																									1116.02							18058.5
																									1116.81							18076.1
																									1117.6							18093.7
																									1118.39							18111.3
																									1119.21							18129
																									1120.05							18146.6
																									1120.88							18164.2
																									1122.12							18181.8
																									1124.34							18199.4
																									1126.56							18217.1
																									1128.79							18234.7
																									1132.32							18252.3
																									1136.2							18269.9
																									1140.09							18287.5
																									1143.61							18305.1
																									1146.22							18322.8
																									1148.83							18340.4
																									1151.44							18358
																									1148.55							18375.6
																									1144.14							18393.2
																									1139.7							18410.9
																									1134.91							18428.5
																									1129.2							18446.1
																									1123.48							18463.7
																									1117.74							18481.3
																									1118.75							18498.9
																									1121.71							18516.6
																									1124.67							18534.2
																									1129.23							18551.8
																									1138.1							18569.4
																									1146.98							18587
																									1155.87							18604.7
																									1163.72							18622.3
																									1171.28							18639.9
																									1178.83							18657.5
																									1184.47							18675.1
																									1184.81							18692.7
																									1185.14							18710.4
																									1185.46							18728
																									1184.2							18745.6
																									1182.45							18763.2
																									1180.68							18780.8
																									1179.42							18798.4
																									1179.66							18816.1
																									1179.89							18833.7
																									1180.1							18851.3
																									1185.82							18868.9
																									1193.3							18886.5
																									1200.77							18904.2
																									1206.87							18921.8
																									1208.91							18939.4
																									1210.94							18957
																									1212.95							18974.6
																									1214.94							18992.2
																									1216.92							19009.9
																									1218.87							19027.5
																									1220.81							19045.1
																									1222.72							19062.7
																									1224.62							19080.3
																									1226.49							19098
																									1228.34							19115.6
																									1230.17							19133.2
																									1231.97							19150.8
																									1233.75							19168.4
																									1235.51							19186
																									1237.24							19203.7
																									1238.95							19221.3
																									1240.63							19238.9
																									1242.28							19256.5
																									1243.91							19274.1
																									1245.51							19291.8
																									1247.08							19309.4
																									1248.63							19327
																									1250.14							19344.6
																									1251.63							19362.2
																									1253.08							19379.8
																									1254.51							19397.5
																									1255.9							19415.1
																									1257.27							19432.7
																									1258.6							19450.3
																									1259.9							19467.9
																									1261.16							19485.6
																									1262.4							19503.2
																									1263.59							19520.8
																									1264.76							19538.4
																									1265.89							19556
																									1266.98							19573.6
																									1268.04							19591.3
																									1269.07							19608.9
																									1270.06							19626.5
																									1271.01							19644.1
																									1271.92							19661.7
																									1272.8							19679.4
																									1273.64							19697
																									1274.44							19714.6
																									1275.2							19732.2
																									1275.92							19749.8
																									1276.61							19767.4
																									1277.26							19785.1
																									1277.86							19802.7
																									1278.43							19820.3
																									1278.95							19837.9
																									1279.44							19855.5
																									1279.89							19873.2
																									1280.29							19890.8
																									1280.65							19908.4
																									1280.98							19926
																									1281.26							19943.6
																									1281.5							19961.2
																									1281.69							19978.9
																									1281.85							19996.5
																									1281.96							20014.1
																									1282.04							20031.7
																									1282.07							20049.3
																									1282.05							20066.9
																									1282							20084.6
																									1281.9							20102.2
																									1281.76							20119.8
																									1281.58							20137.4
																									1281.36							20155
																									1281.09							20172.7
																									1280.78							20190.3
																									1280.43							20207.9
																									1280.04							20225.5
																									1279.6							20243.1
																									1279.12							20260.7
																									1278.6							20278.4
																									1278.04							20296
																									1277.44							20313.6
																									1276.79							20331.2
																									1276.1							20348.8
																									1275.38							20366.5
																									1274.61							20384.1
																									1273.79							20401.7
																									1272.94							20419.3
																									1272.05							20436.9
																									1271.12							20454.5
																									1270.14							20472.2
																									1269.13							20489.8
																									1268.07							20507.4
																									1266.98							20525
																									1265.85							20542.6
																									1264.68							20560.3
																									1263.47							20577.9
																									1262.22							20595.5
																									1260.93							20613.1
																									1259.61							20630.7
																									1258.25							20648.3
																									1256.85							20666
																									1255.42							20683.6
																									1253.94							20701.2
																									1252.44							20718.8
																									1250.9							20736.4
																									1249.32							20754.1
																									1247.7							20771.7
																									1246.06							20789.3
																									1244.38							20806.9
																									1242.66							20824.5
																									1240.92							20842.1
																									1239.14							20859.8
																									1237.32							20877.4
																									1235.48							20895
																									1233.6							20912.6
																									1231.7							20930.2
																									1229.76							20947.9
																									1227.8							20965.5
																									1225.8							20983.1
																									1223.78							21000.7
																									1221.72							21018.3
																									1219.64							21035.9
																									1217.53							21053.6
																									1215.4							21071.2
																									1213.23							21088.8
																									1211.05							21106.4
																									1208.83							21124
																									1206.59							21141.6
																									1204.33							21159.3
																									1202.04							21176.9
																									1199.73							21194.5
																									1197.39							21212.1
																									1195.04							21229.7
																									1192.66							21247.4
																									1190.26							21265
																									1187.84							21282.6
																									1185.39							21300.2
																									1182.93							21317.8
																									1180.45							21335.4
																									1177.95							21353.1
																									1175.43							21370.7
																									1172.89							21388.3
																									1170.33							21405.9
																									1167.76							21423.5
																									1165.17							21441.2
																									1162.56							21458.8
																									1159.94							21476.4
																									1157.3							21494
																									1154.65							21511.6
																									1151.99							21529.2
																									1149.31							21546.9
																									1146.61							21564.5
																									1143.91							21582.1
																									1141.19							21599.7
																									1138.46							21617.3
																									1135.72							21635
																									1132.96							21652.6
																									1130.2							21670.2
																									1127.43							21687.8
																									1124.64							21705.4
																									1121.85							21723
																									1119.05							21740.7
																									1116.24							21758.3
																									1113.42							21775.9
																									1110.59							21793.5
																									1107.76							21811.1
																									1104.91							21828.8
																									1102.07							21846.4
																									1099.21							21864
																									1096.36							21881.6
																									1093.49							21899.2
																									1090.62							21916.8
																									1087.75							21934.5
																									1084.87							21952.1
																									1081.99							21969.7
																									1079.1							21987.3
																									1076.21							22004.9
																									1073.32							22022.6
																									1070.42							22040.2
																									1067.53							22057.8
																									1064.63							22075.4
																									1061.73							22093
																									1058.83							22110.6
																									1055.93							22128.3
																									1053.02							22145.9
																									1050.12							22163.5
																									1047.22							22181.1
																									1044.31							22198.7
																									1041.41							22216.3
																									1038.51							22234
																									1035.61							22251.6
																									1032.71							22269.2
																									1029.81							22286.8
																									1026.92							22304.4
																									1024.02							22322.1
																									1021.13							22339.7
																									1018.24							22357.3
																									1015.36							22374.9
																									1012.47							22392.5
																									1009.59							22410.1
																									1006.72							22427.8
																									1003.84							22445.4
																									1000.98							22463
																									998.112							22480.6
																									995.252							22498.2
																									992.396							22515.9
																									989.545							22533.5
																									986.699							22551.1
																									983.858							22568.7
																									981.022							22586.3
																									978.192							22603.9
																									975.367							22621.6
																									972.548							22639.2
																									969.735							22656.8
																									966.928							22674.4
																									964.127							22692
																									961.333							22709.7
																									958.545							22727.3
																									955.764							22744.9
																									952.989							22762.5
																									950.221							22780.1
																									947.461							22797.7
																									944.707							22815.4
																									941.961							22833
																									939.222							22850.6
																									936.491							22868.2
																									933.767							22885.8
																									931.051							22903.5
																									928.343							22921.1
																									925.642							22938.7
																									922.95							22956.3
																									920.265							22973.9
																									917.589							22991.5
																									914.921							23009.2
																									912.262							23026.8
																									909.61							23044.4
																									906.968							23062
																									904.333							23079.6
																									901.708							23097.3
																									899.091							23114.9
																									896.483							23132.5
																									893.884							23150.1
																									891.293							23167.7
																									888.712							23185.3
																									886.139							23203
																									883.575							23220.6
																									881.021							23238.2
																									878.476							23255.8
																									875.939							23273.4
																									873.412							23291.1
																									870.895							23308.7
																									868.386							23326.3
																									865.887							23343.9
																									863.397							23361.5
																									860.916							23379.1
																									858.445							23396.8
																									855.984							23414.4
																									853.531							23432
																									851.088							23449.6
																									848.655							23467.2
																									846.231							23484.8
																									843.817							23502.5
																									841.412							23520.1
																									839.017							23537.7
																									836.631							23555.3
																									834.255							23572.9
																									831.888							23590.6
																									829.531							23608.2
																									827.184							23625.8
																									824.846							23643.4
																									822.517							23661
																									820.199							23678.6
																									817.889							23696.3
																									815.59							23713.9
																									813.3							23731.5
																									811.019							23749.1
																									808.748							23766.7
																									806.487							23784.4
																									804.235							23802
																									801.993							23819.6
																									799.76							23837.2
																									797.537							23854.8
																									795.323							23872.4
																									793.119							23890.1
																									790.924							23907.7
																									788.738							23925.3
																									786.562							23942.9
																									784.396							23960.5
																									782.239							23978.2
																									780.091							23995.8
																									777.952							24013.4
																									775.823							24031
																									773.703							24048.6
																									771.593							24066.2
																									769.492							24083.9
																									767.4							24101.5
																									765.317							24119.1
																									763.243							24136.7
																									761.179							24154.3
																									759.124							24172
																									757.078							24189.6
																									755.041							24207.2
																									753.013							24224.8
																									750.994							24242.4
																									748.984							24260
																									746.983							24277.7
																									744.99							24295.3
																									743.007							24312.9
																									741.033							24330.5
																									739.068							24348.1
																									737.111							24365.8
																									735.163							24383.4
																									733.224							24401
																									731.294							24418.6
																									729.372							24436.2
																									727.459							24453.8
																									725.554							24471.5
																									723.658							24489.1
																									721.771							24506.7
																									719.892							24524.3
																									718.022							24541.9
																									716.16							24559.5
																									714.307							24577.2
																									712.462							24594.8
																									710.625							24612.4
																									708.796							24630
																									706.976							24647.6
																									705.164							24665.3
																									703.36							24682.9
																									701.565							24700.5
																									699.777							24718.1
																									697.998							24735.7
																									696.226							24753.3
																									694.463							24771
																									692.707							24788.6
																									690.96							24806.2
																									689.22							24823.8
																									687.489							24841.4
																									685.765							24859.1
																									684.048							24876.7
																									682.34							24894.3
																									680.639							24911.9
																									678.946							24929.5
																									677.261							24947.1
																									675.583							24964.8
																									673.913							24982.4
																									672.25							25000

## Sheet: Figure S4
Figure S4b								Figure S4a
		-DT/T Full	Time(ps)		-DT/T Limited 3.7THz	Time(ps)				E. Field Pump Full	Time(ps)		E. Field Pump Limited 3.7 THz	Time(ps)
		-0.0185756	-1.19573		-0.000881738	-2.36676				0.0477573	-0.700658		0.112295	-0.954361
		-0.0225802	-1.16239		-0.050321	-2.33343				0.0413515	-0.680658		0.13746	-0.934361
		-0.0501673	-1.12906		-0.0184601	-2.3001				0.0245364	-0.660658		0.0681408	-0.914361
		-0.0163509	-1.09573		-0.0122344	-2.26676				0.0190457	-0.640658		0.00614212	-0.894361
		0.0713049	-1.06239		0.0756575	-2.23343				0.00554785	-0.620658		0.0107177	-0.874361
		0.0779792	-1.02906		0.00754124	-2.2001				-0.0020018	-0.600658		0.029935	-0.854361
		-0.072415	-0.995726		-0.101957	-2.16676				0.0111529	-0.580658		0.0983395	-0.834361
		-0.164075	-0.962393		0.00900611	-2.13343				0.000972306	-0.560658		0.0917051	-0.814361
		-0.128034	-0.92906		0.125463	-2.1001				-0.0230493	-0.540658		0.159423	-0.794361
		0.0143509	-0.895726		0.0826156	-2.06676				-0.0445544	-0.520658		0.173378	-0.774361
		0.00945641	-0.862393		0.181128	-2.03343				-0.0573659	-0.500658		0.149586	-0.754361
		0.0459426	-0.82906		0.135351	-2.0001				-0.0604545	-0.480658		0.134029	-0.734361
		0.126924	-0.795726		-0.0312777	-1.96676				-0.0461559	-0.460658		0.061735	-0.714361
		0.25952	-0.762393		-0.0880413	-1.93343				-0.0723508	-0.440658		0.0807235	-0.694361
		0.284882	-0.72906		-0.0997602	-1.9001				-0.0931697	-0.420658		0.0951365	-0.674361
		0.243057	-0.695726		-0.149566	-1.86676				-0.106782	-0.400658		0.0713437	-0.654361
		0.132708	-0.662393		-0.126494	-1.83343				-0.124627	-0.380658		0.100398	-0.634361
		0.0259197	-0.62906		-0.0939007	-1.8001				-0.180906	-0.360658		0.0891881	-0.614361
		-0.0599563	-0.595726		-0.0356723	-1.76676				-0.257432	-0.340658		0.102458	-0.594361
		-0.0737498	-0.562393		-0.0572791	-1.73343				-0.305704	-0.320658		0.126936	-0.574361
		-0.0879883	-0.52906		-0.0591102	-1.7001				-0.362898	-0.300658		0.0935354	-0.554361
		0.0432728	-0.495726		-0.12979	-1.66676				-0.45418	-0.280658		0.0788932	-0.534361
		0.153621	-0.462393		-0.162383	-1.63343				-0.615926	-0.260658		0.0452631	-0.514361
		0.133598	-0.42906		-0.147368	-1.6001				-0.79174	-0.240658		0.0706574	-0.494361
		0.192332	-0.395726		-0.213654	-1.56676				-0.961952	-0.220658		0.0653955	-0.474361
		0.197227	-0.362393		-0.14627	-1.53343				-1.09658	-0.200658		0.0212414	-0.454361
		0.12114	-0.32906		-0.0657021	-1.5001				-1.18158	-0.180658		-0.0432738	-0.434361
		0.0161307	-0.295726		-0.0422642	-1.46676				-1.1293	-0.160658		-0.139132	-0.414361
		-0.0074518	-0.262393		-0.0312777	-1.43343				-0.904986	-0.140658		-0.127692	-0.394361
		0.089103	-0.22906		0.00571016	-1.4001				-0.404535	-0.120658		-0.140275	-0.374361
		0.419258	-0.195726		-0.0243196	-1.36676				0.244963	-0.100658		-0.187632	-0.354361
		0.467758	-0.162393		-0.0763223	-1.33343				1.09533	-0.0806577		-0.253978	-0.334361
		0.485111	-0.12906		-0.0257845	-1.3001				2.19163	-0.0606577		-0.370883	-0.314361
		0.619932	-0.0957264		-0.0539831	-1.26676				3.1597	-0.0406577		-0.462394	-0.294361
		0.766322	-0.0623931		0.00607638	-1.23343				3.88264	-0.0206577		-0.590738	-0.274361
		0.916271	-0.0290597		0.106786	-1.2001				4.14963	-0.00065773		-0.789088	-0.254361
		1.07645	0.00427361		0.0668683	-1.16676				3.84946	0.0193423		-0.90302	-0.234361
		1.09603	0.0376069		-0.00564255	-1.13343				2.83129	0.0393423		-1.07666	-0.214361
		1.10271	0.0709403		-0.0803507	-1.1001				1.3082	0.0593423		-1.22971	-0.194361
		1.15477	0.104274		-0.119902	-1.06676				-0.441598	0.0793423		-1.25923	-0.174361
		1.14142	0.137607		-0.0180939	-1.03343				-1.95336	0.0993423		-1.22148	-0.154361
		1.11694	0.17094		0.0602764	-1.0001				-3.0619	0.119342		-1.06499	-0.134361
		1.22596	0.204274		0.056248	-0.966763				-3.69047	0.139342		-0.738303	-0.114361
		1.30649	0.237607		-0.0342074	-0.93343				-3.61646	0.159342		-0.374543	-0.0943614
		1.34076	0.27094		0.00497773	-0.900096				-2.8568	0.179342		0.0866719	-0.0743614
		1.26778	0.304274		0.042698	-0.866763				-1.82261	0.199342		0.647634	-0.0543614
		1.25132	0.337607		0.015598	-0.83343				-0.653789	0.219342		1.30994	-0.0343614
		1.33898	0.37094		0.139013	-0.800096				0.456926	0.239342		2.0672	-0.0143614
		1.37324	0.404274		0.176367	-0.766763				1.12587	0.259342		2.84893	0.00563857
		1.41462	0.437607		0.240089	-0.73343				1.35053	0.279342		3.49019	0.0256386
		1.42263	0.47094		0.16831	-0.700096				1.2382	0.299342		3.92716	0.0456386
		1.39504	0.504274		0.00571016	-0.666763				0.939533	0.319342		4.09211	0.0656386
		1.35232	0.537607		-0.0294466	-0.63343				0.517209	0.339342		3.92258	0.0856386
		1.42174	0.57094		0.0225561	-0.600096				0.204127	0.359342		3.59017	0.105639
		1.47914	0.604274		-0.0133331	-0.566763				0.0698343	0.379342		2.89377	0.125639
		1.44754	0.637607		-0.0331088	-0.53343				0.0834463	0.399342		1.99673	0.145639
		1.39282	0.67094		-0.147368	-0.500096				0.2071	0.419342		0.986683	0.165639
		1.29982	0.704274		-0.0719277	-0.466763				0.452236	0.439342		-0.215543	0.185639
		1.33586	0.737607		0.0573467	-0.43343				0.622103	0.459342		-1.34364	0.205639
		1.3946	0.77094		0.00680881	-0.400096				0.740721	0.479342		-2.50972	0.225639
		1.32696	0.804274		0.0683332	-0.366763				0.79517	0.499342		-3.35803	0.245639
		1.29982	0.837607		0.059544	-0.33343				0.778359	0.519342		-3.90298	0.265639
		1.24198	0.87094		0.0774886	-0.300096				0.656076	0.539342		-4.08875	0.285639
		1.30916	0.904274		0.116308	-0.266763				0.47397	0.559342		-3.85036	0.305639
		1.4342	0.937607		0.091771	-0.23343				0.230894	0.579342		-3.18553	0.325639
		1.55033	0.97094		0.133886	-0.200096				-0.01264	0.599342		-2.31755	0.345639
		1.67136	1.00427		0.125463	-0.166763				-0.255716	0.619342		-1.24916	0.365639
		1.65667	1.03761		0.21189	-0.13343				-0.437709	0.639342		0.000651467	0.385639
		1.63665	1.07094		0.332009	-0.100096				-0.50108	0.659342		1.26945	0.405639
		1.7025	1.10427		0.442973	-0.066763				-0.50291	0.679342		2.46321	0.425639
		1.77058	1.13761		0.481425	-0.0334297				-0.445144	0.699342		3.27011	0.445639
		1.79461	1.17094		0.57298	-9.63256e-05				-0.347913	0.719342		3.72652	0.465639
		1.56724	1.20427		0.772201	0.033237				-0.28683	0.739342		3.93036	0.485639
		1.46356	1.23761		0.899278	0.0665703				-0.270015	0.759342		3.72126	0.505639
		1.49827	1.27094		0.863023	0.0999037				-0.342651	0.779342		3.26325	0.525639
		1.67091	1.30427		0.915026	0.133237				-0.498563	0.799342		2.55632	0.545639
		1.63887	1.33761		0.932238	0.16657				-0.677467	0.819342		1.72426	0.565639
		1.67091	1.37094		0.891588	0.199904				-0.847907	0.839342		0.689958	0.585639
		1.7381	1.40427		0.883165	0.233237				-0.9329	0.859342		-0.18809	0.605639
		1.844	1.43761		0.983874	0.26657				-0.874901	0.879342		-1.02359	0.625639
		1.85646	1.47094		1.05272	0.299904				-0.679183	0.899342		-1.51248	0.645639
		1.82309	1.50427		1.09081	0.333237				-0.38303	0.919342		-1.78999	0.665639
		1.84088	1.53761		1.13512	0.36657				-0.0443256	0.939342		-1.91307	0.685639
		1.77103	1.57094		1.16918	0.399904				0.251255	0.959342		-1.81973	0.705639
		1.69494	1.60427		1.2362	0.433237				0.485866	0.979342		-1.49555	0.725639
		1.65489	1.63761		1.11901	0.46657				0.572115	0.999342		-1.09428	0.745639
		1.66201	1.67094		1.14428	0.499904				0.53654	1.01934		-0.670581	0.765639
		1.66112	1.70427		1.20434	0.533237				0.368617	1.03934		-0.269306	0.785639
		1.61974	1.73761		1.29955	0.56657				0.135379	1.05934		0.0786648	0.805639
		1.75812	1.77094		1.37206	0.599904				-0.116276	1.07934		0.215473	0.825639
		1.85334	1.80427		1.35595	0.633237				-0.26521	1.09934		0.188478	0.845639
		1.77103	1.83761		1.35339	0.66657				-0.327781	1.11934		0.0013378	0.865639
		1.7163	1.87094		1.55444	0.699904				-0.30376	1.13934		-0.336795	0.885639
		1.78749	1.90427		1.61889	0.733237				-0.169696	1.15934		-0.625284	0.905639
		1.7866	1.93761		1.58484	0.76657				0.0212191	1.17934		-1.06362	0.925639
		1.82398	1.97094		1.58484	0.799904				0.184909	1.19934		-1.37384	0.945639
		1.84311	2.00427		1.52771	0.833237				0.321832	1.21934		-1.49692	0.965639
		1.90718	2.03761		1.53173	0.86657				0.355692	1.23934		-1.5381	0.985639
		1.87292	2.07094		1.56396	0.899904				0.328467	1.25934		-1.41091	1.00564
		1.82753	2.10427		1.64599	0.933237				0.193031	1.27934		-1.13889	1.02564
		1.76613	2.13761		1.72876	0.96657				0.0668602	1.29934		-0.736471	1.04564
		1.87603	2.17094		1.68115	0.999904				-0.0630854	1.31934		-0.325585	1.06564
		2.00863	2.20427		1.71301	1.03324				-0.164663	1.33934		0.210441	1.08564
		2.00329	2.23761		1.69397	1.06657				-0.170039	1.35934		0.705057	1.10564
		1.98371	2.27094		1.61889	1.0999				-0.098546	1.37934		1.07431	1.12564
		2.00596	2.30427		1.64526	1.13324				0.0040608	1.39934		1.3326	1.14564
		1.94411	2.33761		1.81775	1.16657				0.123254	1.41934		1.33854	1.16564
		1.97971	2.37094		1.98145	1.1999				0.24279	1.43934		1.21134	1.18564
		1.99484	2.40427		2.0481	1.23324				0.350773	1.45934		0.966322	1.20564
		1.941	2.43761		1.96497	1.26657				0.399617	1.47934		0.541024	1.22564
		1.87381	2.47094		1.86609	1.2999				0.402362	1.49934		0.121675	1.24564
		1.93165	2.50427		1.78113	1.33324				0.326866	1.51934		-0.320552	1.26564
		1.98772	2.53761		1.81189	1.36657				0.213163	1.53934		-0.650449	1.28564
		2.06692	2.57094		1.94116	1.3999				0.10804	1.55934		-0.910799	1.30564
		2.11408	2.60427		1.97229	1.43324				0.00326008	1.57934		-0.965021	1.32564
		2.11942	2.63761		1.93604	1.46657				-0.0701774	1.59934		-0.913769	1.34564
		1.89962	2.67094		1.89868	1.4999				-0.0919116	1.61934		-0.718854	1.36564
		1.71318	2.70427		1.84155	1.53324				-0.0451264	1.63934		-0.520046	1.38564
		1.77992	2.73761		1.84741	1.56657				0.00829321	1.65934		-0.153545	1.40564
		1.85023	2.77094		1.86536	1.5999				0.10335	1.67934		0.259399	1.42564
		1.88538	2.80427		1.88513	1.63324				0.187769	1.69934		0.606912	1.44564
		1.82086	2.83761		1.91223	1.66657				0.209846	1.71934		0.906379	1.46564
		1.70295	2.87094		1.97339	1.6999				0.236728	1.73934		1.08506	1.48564
		1.58326	2.90427		2.1305	1.73324				0.226776	1.75934		1.17245	1.50564
		1.55567	2.93761		2.25831	1.76657				0.155168	1.77934		1.15232	1.52564
		1.48359	2.97094		2.32459	1.7999				0.0788713	1.79934		1.10793	1.54564
		1.55166	3.00427		2.34693	1.83324				0.0020018	1.81934		0.881216	1.56564
		1.62909	3.03761		2.31104	1.86657				-0.058281	1.83934		0.555436	1.58564
		1.63798	3.07094		2.19825	1.8999				-0.132634	1.85934		0.282963	1.60564
		1.72609	3.10427		2.15174	1.93324				-0.209388	1.87934		0.0303925	1.62564
		1.80484	3.13761		2.11988	1.96657				-0.23158	1.89934		-0.138216	1.64564
		1.80128	3.17094		2.11109	1.9999				-0.229521	1.91934		-0.232472	1.66564
		1.81775	3.20427		2.09974	2.03324				-0.199665	1.93934		-0.288294	1.68564
		1.88716	3.23761		2.00415	2.06657				-0.135494	1.95934		-0.251919	1.70564
		1.9232	3.27094		2.0514	2.0999				-0.0478716	1.97934		-0.169101	1.72564
		1.83866	3.30427		2.19166	2.13324				0.0292263	1.99934		-0.0807935	1.74564
		1.85245	3.33761		2.11658	2.16657				0.0819597	2.01934		0.157822	1.76564
		1.94144	3.37094		1.90747	2.1999				0.145903	2.03934		0.36578	1.78564
		1.97748	3.40427		1.87708	2.23324				0.171755	2.05934		0.534847	1.80564
		1.80929	3.43761		1.89832	2.26657				0.171069	2.07934		0.707574	1.82564
		1.76658	3.47094		1.95471	2.2999				0.133663	2.09934		0.701854	1.84564
		1.82531	3.50427		2.07886	2.33324				0.101406	2.11934		0.570536	1.86564
		1.82264	3.53761		2.08838	2.36657				0.0626278	2.13934		0.430982	1.88564
		1.844	3.57094		2.15906	2.3999				-0.027968	2.15934		0.346334	1.90564
		1.87292	3.60427		2.12501	2.43324				-0.0646868	2.17934		0.18985	1.92564
		1.95301	3.63761		2.06934	2.46657				-0.0948854	2.19934		-0.0396134	1.94564
		2.04868	3.67094		2.09058	2.4999				-0.10804	2.21934		-0.201588	1.96564
		2.0816	3.70427		2.05359	2.53324				-0.0922546	2.23934		-0.433797	1.98564
		2.0024	3.73761		2.05579	2.56657				-0.0593105	2.25934		-0.503117	2.00564
		1.84133	3.77094		2.08033	2.5999				-0.0245364	2.27934		-0.453014	2.02564
		1.81419	3.80427		2.03345	2.63324				-0.0138982	2.29934		-0.357385	2.04564
		1.89205	3.83761		2.00049	2.66657				-5.72136e-05	2.31934		-0.235447	2.06564
		1.83154	3.87094		2.06128	2.6999				0.0146989	2.33934		-0.047163	2.08564
		1.73854	3.90427		2.01697	2.73324				-0.00886513	2.35934		0.220049	2.10564
		1.66468	3.93761		1.98145	2.76657				-0.0222486	2.37934		0.414281	2.12564
		1.71185	3.97094		2.19678	2.7999				-0.0113817	2.39934		0.550404	2.14564
		1.70918	4.00427		2.51612	2.83324				-0.0109241	2.41934		0.628874	2.16564
		1.73276	4.03761		2.563	2.86657				0.0125255	2.43934		0.581746	2.18564
		1.88315	4.07094		2.4308	2.8999				0.0232781	2.45934		0.472162	2.20564
		1.92809	4.10427		2.28541	2.93324				0.0662883	2.47934		0.339699	2.22564
		1.95791	4.13761		2.1316	2.96657				0.0961436	2.49934		0.250019	2.24564
		1.92186	4.17094		2.13013	2.9999				0.107125	2.51934		0.168803	2.26564
		1.9628	4.20427		2.09021	3.03324				0.0909965	2.53934		-0.0176507	2.28564
		1.9321	4.23761		1.97962	3.06657				0.0803579	2.55934		-0.239336	2.30564
		1.93076	4.27094		1.96973	3.0999				0.0333443	2.57934		-0.386669	2.32564
		1.85201	4.30427		2.15503	3.13324				-0.00383202	2.59934		-0.47246	2.34564
		1.73854	4.33761		2.17921	3.16657				-0.060912	2.61934		-0.463996	2.36564
		1.70784	4.37094		2.14844	3.1999				-0.0766973	2.63934		-0.431509	2.38564
		1.78126	4.40427		2.09681	3.23324				-0.0800149	2.65934		-0.28166	2.40564
		1.70918	4.43761		2.03125	3.26657				-0.050045	2.67934		-0.059517	2.42564
		1.73187	4.47094		2.08143	3.2999				-0.0272817	2.69934		0.00156658	2.44564
		1.83065	4.50427		2.18726	3.33324				0.0318573	2.71934		0.139748	2.46564
		1.84489	4.53761		2.16163	3.36657				0.0859632	2.73934		0.285937	2.48564
		1.9014	4.57094		2.04334	3.3999				0.129088	2.75934		0.411079	2.50564
		1.87159	4.60427		1.98401	3.43324				0.159286	2.77934		0.405588	2.52564
		1.78971	4.63761		1.90381	3.46657				0.157227	2.79934		0.331006	2.54564
		1.86135	4.67094		1.90711	3.4999				0.160659	2.81934		0.265118	2.56564
		1.9272	4.70427		1.91516	3.53324				0.111357	2.83934		0.204492	2.58564
		1.93032	4.73761		1.99829	3.56657				0.0381487	2.85934		0.176124	2.60564
		1.96058	4.77094		2.19166	3.5999				-0.0177874	2.87934		0.109092	2.62564
		1.89072	4.80427		2.27406	3.63324				-0.0793289	2.89934		0.067912	2.64564
		1.8391	4.83761		2.28028	3.66657				-0.112844	2.91934		-0.0624911	2.66564
		1.93877	4.87094		2.22352	3.6999				-0.139612	2.93934		-0.150799	2.68564
		1.99528	4.90427		2.22022	3.73324				-0.129316	2.95934		-0.167728	2.70564
		1.93699	4.93761		2.30518	3.76657				-0.0771549	2.97934		-0.103442	2.72564
		1.78882	4.97094		2.2411	3.7999				-0.0163004	2.99934		-0.0142191	2.74564
		1.76658	5.00427		2.16016	3.83324				0.0171011	3.01934		0.0523552	2.76564
		1.76702	5.03761		2.25501	3.86657				0.0503883	3.03934		0.223709	2.78564
		1.75901	5.07094		2.40846	3.8999				0.0388349	3.05934		0.256424	2.80564
		1.7292	5.10427		2.44728	3.93324				0.0307134	3.07934		0.252078	2.82564
		1.70339	5.13761		2.33045	3.96657				0.00520469	3.09934		0.197171	2.84564
		1.69093	5.17094		2.25245	3.9999				0.000857914	3.11934		0.203348	2.86564
		1.79906	5.20427		2.2378	4.03324				0.0185882	3.13934		0.21433	2.88564
		1.88671	5.23761		2.14808	4.06657				0.0213335	3.15934		0.180928	2.90564
		1.90229	5.27094		2.13306	4.0999				0.0270529	3.17934		0.11138	2.92564
		1.95969	5.30427		2.09424	4.13324				0.020876	3.19934		-0.00392408	2.94564
		1.93477	5.33761		2.02759	4.16657				0.0198465	3.21934		-0.0920035	2.96564
		1.92364	5.37094		1.99903	4.1999				0.026481	3.23934		-0.118313	2.98564
		2.04512	5.40427		1.94922	4.23324							-0.0833098	3.00564
		2.06692	5.43761		1.9646	4.26657							-0.0503659	3.02564
		2.0242	5.47094		2.03235	4.2999							-0.0691257	3.04564
		2.03444	5.50427		1.96424	4.33324							-0.105272	3.06564
		1.96725	5.53761		2.00598	4.36657							-0.0441889	3.08564
		1.93744	5.57094		2.09644	4.3999							-0.0105586	3.10564
		1.92765	5.60427		2.11475	4.43324							0.0958232	3.12564
		1.91697	5.63761		2.14808	4.46657							0.196485	3.14564
		1.8658	5.67094		2.25391	4.4999							0.241325	3.16564
		1.81419	5.70427		2.26087	4.53324							0.249104	3.18564
		1.90985	5.73761		2.17188	4.56657							0.240182	3.20564
		1.91964	5.77094		2.21326	4.5999							0.201061	3.22564
		1.90629	5.80427		2.25904	4.63324							0.216617	3.24564
		1.97303	5.83761		2.24293	4.66657
		2.03043	5.87094		2.09717	4.6999
		2.02643	5.90427		2.02723	4.73324
		2.12076	5.93761		2.0481	4.76657
		2.1123	5.97094		2.08252	4.7999
		1.96681	6.00427		2.08436	4.83324
		1.80573	6.03761		2.15101	4.86657
		1.80885	6.07094		2.13013	4.8999
		1.73587	6.10427		2.16566	4.93324
		1.90273	6.13761		2.35389	4.96657
		1.97615	6.17094		2.4579	4.9999
		2.05135	6.20427		2.39784	5.03324
		2.06959	6.23761		2.25611	5.06657
		2.0024	6.27094		2.17628	5.0999
		1.97259	6.30427		2.19239	5.13324
		2.0113	6.33761		2.32459	5.16657
		2.0638	6.37094		2.30848	5.1999
		2.02999	6.40427		2.36524	5.23324
		1.95435	6.43761		2.37953	5.26657
		1.92809	6.47094		2.18909	5.2999
		1.99617	6.50427		2.02979	5.33324
		1.99795	6.53761		2.14185	5.36657
					2.40113	5.3999
					2.59266	5.43324
					2.60365	5.46657
					2.3982	5.4999
					2.27003	5.53324
					2.25391	5.56657
					2.28175	5.5999
					2.21802	5.63324
					2.16163	5.66657
					2.21656	5.6999
					2.10523	5.73324
					2.05579	5.76657
					1.98914	5.7999
					1.995	5.83324
					1.97925	5.86657
					1.92212	5.8999
					2.15613	5.93324
					2.27955	5.96657
					2.24915	5.9999
					2.30042	6.03324
					2.46339	6.06657
					2.45057	6.0999
					2.38831	6.13324
					2.36012	6.16657
					2.38172	6.1999
					2.36378	6.23324
					2.28175	6.26657

## Sheet: Figure S5
Figure S5
		DT/T	Time(ps)
		0	-2.26461
		-0.16553	-2.13127
		-0.199222	-1.99794
		-0.176272	-1.86461
		-0.186526	-1.73127
		-0.138674	-1.59794
		-0.102052	-1.46461
		-0.09131	-1.33127
		-0.0864271	-1.19794
		-0.050782	-1.06461
		0.106935	-0.931272
		0.157229	-0.797939
		0.118654	-0.664606
		0.133303	-0.531272
		0.0991226	-0.397939
		0.0908217	-0.264606
		0.190921	-0.131272
		0.687999	0.00206112
		1.52737	0.135394
		2.18265	0.268728
		2.78032	0.402061
		3.33892	0.535394
		3.83355	0.668728
		4.34723	0.802061
		4.75496	0.935394
		4.99422	1.06873
		5.39217	1.20206
		5.98495	1.33539
		6.49668	1.46873
		7.00352	1.60206
		7.35509	1.73539
		7.74279	1.86873
		7.57873	2.00206
		7.44543	2.13539
		7.79406	2.26873
		8.40931	2.40206
		9.13832	2.53539
		9.64077	2.66873
		9.74136	2.80206
		9.67984	2.93539
		9.56265	3.06873
		9.64614	3.20206
		10.151	3.33539
		10.9113	3.46873
		11.1989	3.60206
		11.0358	3.73539
		10.778	3.86873
		10.6833	4.00206
		10.9294	4.13539
		11.4294	4.26873
		11.7599	4.40206
		12.069	4.53539
		12.3742	4.66873
		12.4943	4.80206
		12.6223	4.93539
		12.8059	5.06873
		12.8762	5.20206
		12.591	5.33539
		12.5959	5.46873
		13.1765	5.60206
		13.8459	5.73539
		14.0569	5.86873
		14.2009	6.00206
		14.1135	6.13539
		13.9133	6.26873
		13.9753	6.40206
		13.9831	6.53539
		14.2175	6.66873
		14.1218	6.80206
		14.0569	6.93539
		14.4939	7.06873
		14.6936	7.20206
		14.7156	7.33539
		14.5891	7.46873
		14.3484	7.60206
		14.7585	7.73539
		15.5735	7.86873
		16.0784	8.00206
		16.5003	8.13539
		16.9407	8.26873
		17.3733	8.40206
		17.9095	8.53539
		17.8933	8.66873
		17.5178	8.80206
		17.637	8.93539
		17.8387	9.06873
		17.7625	9.20206
		17.8054	9.33539
		18.0657	9.46873
		18.221	9.60206
		18.596	9.73539
		19.0228	9.86873
		19.1238	10.0021
		19.5467	10.1354
		19.8148	10.2687
		19.9295	10.4021
		20.4593	10.5354
		20.8485	10.6687
		21.0662	10.8021
		21.1058	10.9354
		20.9935	11.0687
		20.6922	11.2021
		20.6483	11.3354
		21.0452	11.4687
		21.5619	11.6021
		21.7996	11.7354
		21.7913	11.8687
		22.0765	12.0021
		22.6903	12.1354
		23.4442	12.2687
		24.122	12.4021
		24.1151	12.5354
		24.0477	12.6687
		24.6703	12.8021
		25.6449	12.9354
		25.7362	13.0687
		25.5517	13.2021
		25.286	13.3354
		25.58	13.4687
		25.8017	13.6021
		26.122	13.7354
		26.0839	13.8687
		25.6981	14.0021
		26.0585	14.1354
		26.1205	14.2687
		26.0522	14.4021
		25.8578	14.5354
		25.6728	14.6687
		25.5214	14.8021
		26.3061	14.9354
		26.1513	15.0687
		25.724	15.2021
		25.8876	15.3354
		25.7045	15.4687
		25.4262	15.6021
		25.5019	15.7354
		25.6278	15.8687
		26.1693	16.0021
		27.35	16.1354
		28.0761	16.2687
		28.1635	16.4021
		27.7695	16.5354
		27.6274	16.6687
		27.3344	16.8021
		27.8281	16.9354
		28.4921	17.0687
		29.1972	17.2021
		29.75	17.3354
		29.9883	17.4687
		29.7187	17.6021
		29.9799	17.7354
		30.0913	17.8687
		30.3032	18.0021
		29.9917	18.1354
		29.1875	18.2687
		28.6835	18.4021
		28.2543	18.5354
		28.5786	18.6687
		29.1264	18.8021
		29.6455	18.9354
		29.8471	19.0687
		30.1211	19.2021
		30.0254	19.3354
		30.1123	19.4687
		30.6416	19.6021
		31.5293	19.7354
		31.5317	19.8687
		31.25	20.0021
		30.9809	20.1354
		30.9551	20.2687
		30.6665	20.4021
		30.9824	20.5354
		32.3272	20.6687
		33.395	20.8021
		34.9971	20.9354
		34.9239	21.0687
		33.4136	21.2021
		32.2642	21.3354
		31.8828	21.4687
		31.8936	21.6021
		31.6157	21.7354
		32.0566	21.8687
		32.7827	22.0021
		32.898	22.1354
		32.8101	22.2687
		32.627	22.4021
		32.0605	22.5354
		32.3726	22.6687
		33.1973	22.8021
		33.649	22.9354
		34.4268	23.0687
		34.0796	23.2021
		33.5	23.3354
		33.3833	23.4687
		33.2949	23.6021
		33.6465	23.7354
		34.148	23.8687
		33.9195	24.0021
		33.8501	24.1354
		34.0835	24.2687
		34.1719	24.4021
		34.0835	24.5354
		34.8848	24.6687
		35.3497	24.8021
		35.6856	24.9354
		35.314	25.0687
		35.0123	25.2021
		35.0298	25.3354
		34.9795	25.4687
		35.0235	25.6021
		35.19	25.7354
		35.5518	25.8687
		35.6104	26.0021
		36.1822	26.1354
		36.2574	26.2687
		35.9805	26.4021
		35.7017	26.5354
		35.7628	26.6687
		36.5045	26.8021
		36.6553	26.9354
		36.5552	27.0687
		37.2916	27.2021
		37.6344	27.3354
		36.9991	27.4687
		37.0621	27.6021
		38.1388	27.7354
		38.7252	27.8687
		38.2003	28.0021
		37.5601	28.1354
		36.8487	28.2687
		37.0557	28.4021
		37.4932	28.5354
		37.5616	28.6687
		37.4093	28.8021
		37.8062	28.9354
		37.6568	29.0687
		37.3477	29.2021
		38.5709	29.3354
		39.6442	29.4687
		40.6144	29.6021
		40.6871	29.7354
		40.3746	29.8687
		40.2653	30.0021
		40.2257	30.1354
		40.2096	30.2687
		39.1388	30.4021
		37.3258	30.5354
		37.4698	30.6687
		38.148	30.8021
		37.9552	30.9354
		37.5562	31.0687
		37.0157	31.2021
		36.9908	31.3354
		36.8824	31.4687
		36.5884	31.6021
		37.0167	31.7354
		37.9381	31.8687
		38.7491	32.0021
		38.6349	32.1354
		39.1764	32.2687
		39.0206	32.4021
		39.0963	32.5354
		39.7394	32.6687
		39.6027	32.8021
		39.4908	32.9354
		39.5568	33.0687
		39.4884	33.2021
		39.4986	33.3354
		40.027	33.4687
		40.6959	33.6021
		40.2658	33.7354
		39.9147	33.8687
		39.9669	34.0021
		40.839	34.1354
		41.3332	34.2687
		41.4572	34.4021
		41.859	34.5354
		41.9381	34.6687
		41.7834	34.8021
		41.0597	34.9354
		40.338	35.0687
		40.0172	35.2021
		40.7838	35.3354
		41.2448	35.4687
		41.5324	35.6021
		41.6584	35.7354
		41.4884	35.8687
		41.7038	36.0021
		42.9499	36.1354
		43.3019	36.2687
		42.6154	36.4021
		41.8244	36.5354
		41.5104	36.6687
		40.7824	36.8021
		39.8815	36.9354
		39.7394	37.0687
		40.5577	37.2021
		41.3996	37.3354
		41.1413	37.4687
		41.5421	37.6021
		42.6632	37.7354
		43.675	37.8687
		43.0524	38.0021
		41.2428	38.1354
		40.3639	38.2687
		40.7448	38.4021
		40.6764	38.5354
		40.2355	38.6687
		40.4821	38.8021
		41.5084	38.9354
		42.1217	39.0687
		43.0119	39.2021
		43.1774	39.3354
		42.881	39.4687
		42.507	39.6021
		42.5031	39.7354
		42.9889	39.8687
		43.2326	40.0021
		42.5871	40.1354
		42.3	40.2687
		43.4958	40.4021
		43.9001	40.5354
		43.5099	40.6687
		42.7648	40.8021
		42.1725	40.9354
		42.2199	41.0687
		43.2707	41.2021
		43.7966	41.3354
		44.0549	41.4687
		44.4074	41.6021
		44.737	41.7354
		45.7004	41.8687
		45.8977	42.0021
		45.6692	42.1354
		45.5818	42.2687
		44.6984	42.4021
		44.0363	42.5354
		45.2932	42.6687
		45.6472	42.8021
		44.9533	42.9354
		44.0212	43.0687
		44.2976	43.2021
		45.0373	43.3354
		43.0109	43.4687
		38.9425	43.6021
		35.8926	43.7354
		35.3487	43.8687
		36.2955	44.0021
		38.0807	44.1354
		40.1217	44.2687
		42.8097	44.4021
		43.8093	44.5354
		44.4123	44.6687
		45.611	44.8021
		44.8552	44.9354
		42.8464	45.0687
		41.9938	45.2021
		42.2331	45.3354
		44.5314	45.4687
		47.1999	45.6021
		47.4846	45.7354
		47.2224	45.8687
		45.8552	46.0021
		43.7067	46.1354
		43.0246	46.2687
		43.8889	46.4021
		44.5549	46.5354
		44.7097	46.6687
		45.2258	46.8021
		45.7385	46.9354
		46.4509	47.0687
		46.3196	47.2021
		46.5398	47.3354
		47.7043	47.4687
		47.6365	47.6021
		46.0617	47.7354
		44.3034	47.8687
		43.0939	48.0021
		42.8205	48.1354
		44.2824	48.2687
		45.6858	48.4021
		45.7951	48.5354
		44.8762	48.6687
		43.884	48.8021
		43.2785	48.9354
		43.5998	49.0687
		44.2404	49.2021
		44.4509	49.3354
		45.0524	49.4687
		45.6316	49.6021
		44.9636	49.7354
		44.2775	49.8687
		44.2101	50.0021
		45.2414	50.1354
		45.343	50.2687
		45.0188	50.4021
		46.2478	50.5354
		47.3728	50.6687
		47.5872	50.8021
		47.4324	50.9354
		47.0276	51.0687
		48.0588	51.2021
		48.9055	51.3354
		48.1321	51.4687
		46.6145	51.6021
		46.1819	51.7354
		46.7732	51.8687
		47.1125	52.0021
		46.5183	52.1354
		46.5432	52.2687
		47.2092	52.4021
		48.469	52.5354
		48.6511	52.6687
		49.1502	52.8021
		48.9363	52.9354
		47.4192	53.0687
		45.6809	53.2021
		45.0124	53.3354
		45.3371	53.4687
		45.4201	53.6021
		46.2932	53.7354
		46.466	53.8687
		46.2732	54.0021
		45.6662	54.1354
		45.7292	54.2687
		45.2546	54.4021
		46.0061	54.5354
		47.3987	54.6687
		48.8679	54.8021
		49.407	54.9354
		49.6219	55.0687
		49.1116	55.2021
		48.7903	55.3354
		48.3171	55.4687
		47.7839	55.6021
		48.0095	55.7354
		48.8235	55.8687
		48.9846	56.0021
		48.4011	56.1354
		47.8611	56.2687
		47.989	56.4021
		48.178	56.5354
		48.7986	56.6687
		48.3596	56.8021
		48.3997	56.9354
		48.7005	57.0687
		47.658	57.2021
		46.2683	57.3354
		46.5378	57.4687
		47.7332	57.6021
		48.2898	57.7354
		48.2459	57.8687
		47.3518	58.0021
		47.8552	58.1354
		49.742	58.2687
		49.9402	58.4021
		49.489	58.5354
		49.5135	58.6687
		49.1126	58.8021
		47.6111	58.9354
		47.6501	59.0687
		47.9846	59.2021
		48.4739	59.3354
		48.7918	59.4687
		49.4788	59.6021
		48.7151	59.7354
		49.3435	59.8687
		49.0955	60.0021
		48.4758	60.1354
		47.6335	60.2687
		47.5803	60.4021
		48.6331	60.5354
		48.239	60.6687
		47.8523	60.8021
		48.0828	60.9354
		49.052	61.0687
		49.8435	61.2021
		50.99	61.3354
		51.9222	61.4687
		50.9871	61.6021
		49.4695	61.7354
		49.2273	61.8687
		48.1262	62.0021
		46.5608	62.1354
		46.3928	62.2687
		46.5012	62.4021
		46.3225	62.5354
		46.9983	62.6687
		47.5544	62.8021
		48.6204	62.9354
		48.948	63.0687
		48.7107	63.2021
		49.0427	63.3354
		49.3694	63.4687
		48.7019	63.6021
		48.8684	63.7354
		49.4407	63.8687
		51.0877	64.0021
		51.5809	64.1354
		50.6678	64.2687
		50.45	64.4021
		50.7698	64.5354
		51.7059	64.6687
		50.1702	64.8021
		48.8591	64.9354
		48.9329	65.0687
		48.8157	65.2021
		47.9656	65.3354
		48.1643	65.4687
		49.4544	65.6021
		50.3626	65.7354
		49.576	65.8687
		49.7718	66.0021
		49.6262	66.1354
		48.8987	66.2687
		47.9744	66.4021
		47.9753	66.5354
		48.2405	66.6687
		50.534	66.8021
		51.6824	66.9354
		51.1404	67.0687
		51.4588	67.2021
		52.5946	67.3354
		51.6526	67.4687
		51.6146	67.6021
		51.4881	67.7354
		50.9007	67.8687
		50.7254	68.0021
		50.8367	68.1354
		51.1395	68.2687
		50.949	68.4021
		51.5784	68.5354
		51.3475	68.6687
		51.2693	68.8021
		50.4129	68.9354
		50.1531	69.0687
		49.763	69.2021
		49.7605	69.3354
		50.0535	69.4687
		49.7107	69.6021
		49.595	69.7354
		51.0472	69.8687
		52.0403	70.0021
		52.2835	70.1354
		52.16	70.2687
		52.491	70.4021
		51.6175	70.5354
		50.8919	70.6687
		50.6062	70.8021
		51.3978	70.9354
		52.1732	71.0687
		51.9979	71.2021
		51.2615	71.3354
		50.9368	71.4687
		52.14	71.6021
		53.2152	71.7354
		53.2977	71.8687
		51.6385	72.0021
		50.6126	72.1354
		50.8318	72.2687
		51.0145	72.4021
		51.2684	72.5354
		50.9759	72.6687
		49.7957	72.8021
		48.7893	72.9354
		49.1868	73.0687
		51.324	73.2021
		51.6512	73.3354
		51.6522	73.4687
		51.49	73.6021
		51.8934	73.7354
		51.7859	73.8687
		53.4569	74.0021
		53.493	74.1354
		51.9334	74.2687
		51.3113	74.4021
		51.5355	74.5354
		51.2205	74.6687
		50.4192	74.8021
		50.7952	74.9354
		50.5628	75.0687
		51.2034	75.2021
		52.8436	75.3354
		53.8368	75.4687
		54.3099	75.6021
		53.4881	75.7354
		52.0941	75.8687
		50.8851	76.0021
		50.282	76.1354
		51.0672	76.2687
		52.2806	76.4021
		53.0941	76.5354
		53.4398	76.6687
		54.1585	76.8021
		54.4837	76.9354
		54.5331	77.0687
		53.4759	77.2021
		51.5076	77.3354
		49.6248	77.4687
		49.1336	77.6021
		50.1082	77.7354
		51.3523	77.8687
		52.4271	78.0021
		52.2303	78.1354
		51.1492	78.2687
		50.6477	78.4021
		50.0872	78.5354
		49.7381	78.6687
		50.9192	78.8021
		51.3323	78.9354
		50.4109	79.0687
		50.7986	79.2021
		51.7811	79.3354
		53.0282	79.4687
		53.2083	79.6021
		52.9222	79.7354
		54.495	79.8687
		54.8382	80.0021
		53.224	80.1354
		52.3738	80.2687
		51.764	80.4021
		52.1902	80.5354
		53.161	80.6687
		53.4105	80.8021
		53.3353	80.9354
		52.9793	81.0687
		53.5721	81.2021
		54.1688	81.3354
		53.3597	81.4687
		52.2757	81.6021
		51.262	81.7354
		50.8914	81.8687
		51.1053	82.0021
		51.4979	82.1354
		52.1805	82.2687
		52.286	82.4021
		52.0423	82.5354
		51.3157	82.6687
		51.1995	82.8021
		51.7679	82.9354
		51.8777	83.0687
		52.8118	83.2021
		53.8289	83.3354
		55.516	83.4687
		57.5058	83.6021
		57.1264	83.7354
		55.2113	83.8687
		54.0638	84.0021
		53.535	84.1354
		53.431	84.2687
		54.1082	84.4021
		54.3348	84.5354
		53.9676	84.6687
		53.4569	84.8021
		54.2967	84.9354
		55.2645	85.0687
		55.6146	85.2021
		56.2152	85.3354
		55.8041	85.4687
		54.9134	85.6021
		54.1834	85.7354
		52.534	85.8687
		52.8079	86.0021
		53.5736	86.1354
		53.1302	86.2687
		51.4876	86.4021
		49.5384	86.5354
		49.4885	86.6687
		50.8719	86.8021
		51.8025	86.9354
		52.1185	87.0687
		51.9412	87.2021
		51.1263	87.3354
		50.5813	87.4687
		52.5521	87.6021
		55.952	87.7354
		56.8671	87.8687
		55.743	88.0021
		55.287	88.1354
		54.9046	88.2687
		53.9364	88.4021
		54.1239	88.5354
		54.1678	88.6687
		53.3958	88.8021
		52.2127	88.9354
		51.5355	89.0687
		51.3113	89.2021
		50.282	89.3354
		50.3147	89.4687
		50.8724	89.6021
		51.9139	89.7354
		51.2776	89.8687
		50.0403	90.0021
		50.9651	90.1354
		53.6576	90.2687
		55.3236	90.4021
		54.9759	90.5354
		54.7279	90.6687
		54.0716	90.8021
		53.3978	90.9354
		51.8831	91.0687
		51.0779	91.2021
		51.8426	91.3354
		52.3553	91.4687
		51.9456	91.6021
		51.4217	91.7354
		50.6116	91.8687
		50.5862	92.0021
		52.3284	92.1354
		54.4466	92.2687
		55.3856	92.4021
		56.2728	92.5354
		55.142	92.6687
		53.6336	92.8021
		52.5799	92.9354
		52.8402	93.0687
		54.0936	93.2021
		54.3709	93.3354
		54.3827	93.4687
		54.6361	93.6021
		55.2176	93.7354
		56.7973	93.8687
		57.3319	94.0021
		55.9125	94.1354
		54.6898	94.2687
		53.6229	94.4021
		54.2015	94.5354
		53.8133	94.6687
		51.9691	94.8021
		51.0281	94.9354
		51.806	95.0687
		53.8211	95.2021
		55.0765	95.3354
		55.2757	95.4687
		55.0272	95.6021
		54.5843	95.7354
		53.9593	95.8687
		53.7367	96.0021
		53.0086	96.1354
		53.6932	96.2687
		53.6268	96.4021
		53.6419	96.5354
		54.6332	96.6687
		55.0028	96.8021
		55.4545	96.9354
		55.1742	97.0687
		54.5868	97.2021
		54.4994	97.3354
		54.6932	97.4687
		55.225	97.6021
		55.3841	97.7354
		55.5189	97.8687
		55.2601	98.0021
		54.557	98.1354
		54.305	98.2687
		54.3475	98.4021
		54.0794	98.5354
		53.3802	98.6687
		54.1957	98.8021
		55.5414	98.9354
		56.6049	99.0687
		56.5814	99.2021
		55.9091	99.3354
		54.7709	99.4687
		53.4178	99.6021
		53.4271	99.7354
		55.3754	99.8687
		55.9857	100.002
		56.247	100.135
		56.723	100.269
		56.3524	100.402
		55.2201	100.535
		55.6566	100.669
		56.6596	100.802
		56.6547	100.935
		57.119	101.069
		56.8222	101.202
		55.8802	101.335
		54.9886	101.469
		54.5462	101.602
		54.8646	101.735
		54.9896	101.869
		54.4032	102.002
		54.4603	102.135
		55.8588	102.269
		56.5311	102.402
		55.6732	102.535
		55.8275	102.669
		55.7924	102.802
		55.0047	102.935
		55.0848	103.069
		54.0785	103.202
		53.116	103.335
		54.349	103.469
		56.3309	103.602
		57.2772	103.735
		56.5619	103.869
		55.8334	104.002
		56.4388	104.135
		57.3378	104.269
		56.7919	104.402
		57.5463	104.535
		57.0394	104.669
		55.9491	104.802
		54.9447	104.935
		54.5785	105.069
		54.4828	105.202
		55.2342	105.335
		56.0927	105.469
		55.8055	105.602
		55.7025	105.735
		55.5424	105.869
		55.2816	106.002
		54.8749	106.135
		55.2181	106.269
		55.3675	106.402
		55.4159	106.535
		55.5912	106.669
		56.5497	106.802
		57.392	106.935
		57.2689	107.069
		55.7367	107.202
		55.5702	107.335
		56.2968	107.469
		56.893	107.602
		56.036	107.735
		56.6063	107.869
		56.7621	108.002
		56.181	108.135
		54.9374	108.269
		54.2806	108.402
		53.7747	108.535
		53.9222	108.669
		54.1126	108.802
		53.264	108.935
		53.1961	109.069
		54.2332	109.202
		54.8485	109.335
		53.7215	109.469
		53.3109	109.602
		53.5506	109.735
		52.678	109.869
		52.2361	110.002
		53.0565	110.135
		53.0335	110.269
		52.6707	110.402
		53.639	110.535
		53.641	110.669
		53.6317	110.802
		53.9032	110.935
		54.8646	111.069
		54.3944	111.202
		54.7596	111.335
		54.8168	111.469
		54.5843	111.602
		54.1292	111.735
		54.7064	111.869
		55.848	112.002
		56.8519	112.135
		57.8739	112.269
		57.5771	112.402
		56.5922	112.535
		56.2059	112.669
		56.1512	112.802
		57.5497	112.935
		57.4726	113.069
		55.2464	113.202
		53.7157	113.335
		53.2235	113.469
		54.9188	113.602
		56.0463	113.735
		55.6415	113.869
		54.7494	114.002
		53.8236	114.135
		54.5233	114.269
		56.4584	114.402
		56.3456	114.535
		55.2484	114.669
		54.8368	114.802
		54.0023	114.935
		54.245	115.069
		53.6414	115.202
		53.8455	115.335
		54.7621	115.469
		54.9505	115.602
		55.3783	115.735
		55.8461	115.869
		57.5687	116.002
		57.5893	116.135

## Sheet: Figure S6
Figure S6
		-DT/T	ElectricField	ErrorBars
		6.67291	7.77525	0.481205
		5.57272	7.84371	0.550019
		5.13257	7.89066	0.219638
		6.74777	7.91959	0.203242
		6.01379	7.90149	0.164702
		5.44995	7.71775	0.230597
		5.11638	7.61393	0.395373
		3.71778	7.34406	0.377382
		4.04937	7.17864	0.712555
		4.09715	6.99364	0.68243
		2.03551	6.78944	0.823274
		2.89367	6.56663	0.903812
		1.05399	6.32583	1.04117
		1.36957	6.06768	1.68664
		2.44843	5.7929	1.61094
		2.62896	5.50224	2.00708
		0.498309	5.19651	1.90689
		0.144298	4.87653	2.46808
		1.1661	4.54318	2.19922
		1.56762	3.84008	3.28514

## Sheet: Figure S7
Figure S7
		Time(ps)	SWIR probe intensity		Time(ps)	THz probe Intensity
		-3.74	0		0	0.000385066
		-3.738	0		0.02	0.00124245
		-3.736	0		0.04	0.00261927
		-3.734	0		0.06	0.00381158
		-3.732	0		0.08	0.00364758
		-3.73	0		0.1	0.00350162
		-3.728	0		0.12	0.0033799
		-3.726	0		0.14	0.00474435
		-3.724	0		0.16	0.00649606
		-3.722	0		0.18	0.00651575
		-3.72	0		0.2	0.00809959
		-3.718	0		0.22	0.0105835
		-3.716	0		0.24	0.0107981
		-3.714	0		0.26	0.0106969
		-3.712	0		0.28	0.010659
		-3.71	0		0.3	0.0124419
		-3.708	0		0.32	0.0133005
		-3.706	0		0.34	0.0106842
		-3.704	0		0.36	0.0108362
		-3.702	0		0.38	0.0132302
		-3.7	0		0.4	0.0110148
		-3.698	0		0.42	0.0128815
		-3.696	0		0.44	0.00973475
		-3.694	0		0.46	0.00847743
		-3.692	0		0.48	0.00648623
		-3.68999	0		0.5	0.00387971
		-3.68799	0		0.52	0.0013211
		-3.68599	0		0.54	7.54394e-08
		-3.68399	0		0.56	0.000110854
		-3.68199	0		0.58	0.0017455
		-3.67999	0		0.6	0.00486279
		-3.67799	0		0.62	0.00998932
		-3.67599	0		0.64	0.0156484
		-3.67399	0		0.66	0.0184348
		-3.67199	0		0.68	0.016578
		-3.66999	0		0.7	0.0157861
		-3.66799	0		0.72	0.0107854
		-3.66599	0		0.74	0.00817667
		-3.66399	0		0.76	0.0033799
		-3.66199	0		0.78	0.00203177
		-3.65999	0		0.8	0.00114545
		-3.65799	0		0.82	0.000539365
		-3.65599	0		0.84	0.00115788
		-3.65399	0		0.86	0.00321172
		-3.65199	0		0.88	0.00773036
		-3.64999	0		0.9	0.0199394
		-3.64799	0		0.92	0.046514
		-3.64599	0		0.94	0.0961582
		-3.64399	0		0.96	0.181893
		-3.64199	0		0.98	0.346595
		-3.63999	0		1	0.59695
		-3.63799	0		1.02	0.981017
		-3.63599	0		1.04	1.46486
		-3.63399	0		1.06	1.90658
		-3.63199	0		1.08	2.23407
		-3.62999	0		1.1	2.26869
		-3.62799	0		1.12	1.83132
		-3.62599	0		1.14	1.04053
		-3.62399	0		1.16	0.313709
		-3.62199	0		1.18	0.0107601
		-3.61999	0		1.2	0.714152
		-3.61799	0		1.22	2.30932
		-3.61599	0		1.24	4.06988
		-3.61399	0		1.26	5.12091
		-3.61199	0		1.28	4.81164
		-3.60999	0		1.3	3.38412
		-3.60799	0		1.32	1.46457
		-3.60599	0		1.34	0.219533
		-3.60399	0		1.36	0.0589674
		-3.60199	0		1.38	0.775131
		-3.59999	0		1.4	1.77623
		-3.59799	0		1.42	2.19158
		-3.59599	0		1.44	1.87502
		-3.59399	0		1.46	1.15418
		-3.59199	0		1.48	0.305828
		-3.58998	0		1.5	0.000126814
		-3.58798	0		1.52	0.253591
		-3.58598	0		1.54	0.695297
		-3.58398	0		1.56	0.947455
		-3.58198	0		1.58	0.802998
		-3.57998	0		1.6	0.441357
		-3.57798	0		1.62	0.118735
		-3.57598	0		1.64	0.000674485
		-3.57398	0		1.66	0.046514
		-3.57198	0		1.68	0.106411
		-3.56998	0		1.7	0.0870356
		-3.56798	0		1.72	0.0106087
		-3.56598	0		1.74	0.0326736
		-3.56398	0		1.76	0.228255
		-3.56198	0		1.78	0.519033
		-3.55998	0		1.8	0.789274
		-3.55798	0		1.82	0.878304
		-3.55598	0		1.84	0.762714
		-3.55398	0		1.86	0.583073
		-3.55198	0		1.88	0.355564
		-3.54998	0		1.9	0.177187
		-3.54798	0		1.92	0.0748204
		-3.54598	0		1.94	0.0338985
		-3.54398	0		1.96	0.0219529
		-3.54198	0		1.98	0.0248074
		-3.53998	0		2	0.0311042
		-3.53798	0		2.02	0.0336517
		-3.53598	0		2.04	0.0386385
		-3.53398	0		2.06	0.0426739
		-3.53198	0		2.08	0.0383033
		-3.52998	0		2.1	0.0379695
		-3.52798	0		2.12	0.0296154
		-3.52598	0		2.14	0.0258565
		-3.52398	0		2.16	0.0258565
		-3.52198	0		2.18	0.0189858
		-3.51998	0		2.2	0.0130901
		-3.51798	0		2.22	0.00841012
		-3.51598	0		2.24	0.00471077
		-3.51398	0		2.26	0.00128585
		-3.51198	0		2.28	0.000132372
		-3.50998	0		2.3	0.000135196
		-3.50798	0		2.32	0.00053371
		-3.50598	0		2.34	0.000125443
		-3.50398	0		2.36	4.69494e-06
		-3.50198	0		2.38	0.00044728
		-3.49998	0		2.4	0.0024533
		-3.49798	0		2.42	0.00752778
		-3.49598	0		2.44	0.00930599
		-3.49398	0		2.46	0.0164995
		-3.49198	0		2.48	0.0237424
		-3.48997	0		2.5	0.0252516
		-3.48797	0		2.52	0.0223161
		-3.48597	0		2.54	0.0185178
		-3.48397	0		2.56	0.0131741
		-3.48197	0		2.58	0.00627174
		-3.47997	0		2.6	0.00190718
		-3.47797	0		2.62	0.0001187
		-3.47597	0		2.64	0.000113439
		-3.47397	0		2.66	0.00115373
		-3.47197	0		2.68	0.00121251
		-3.46997	0		2.7	0.000129578
		-3.46797	0		2.72	0.000452459
		-3.46597	0		2.74	0.00221166
		-3.46397	0		2.76	0.00609893
		-3.46197	0		2.78	0.009543
		-3.45997	0		2.8	0.0130343
		-3.45797	0		2.82	0.0107854
		-3.45597	0		2.84	0.00631047
		-3.45397	0		2.86	0.0033799
		-3.45197	0		2.88	0.00104055
		-3.44997	0		2.9	8.95028e-07
		-3.44797	0		2.92	0.000736066
		-3.44597	0		2.94	0.00195547
		-3.44397	0		2.96	0.00302093
		-3.44197	0		2.98	0.00394844
		-3.43997	0		3	0.00449545
		-3.43797	0		3.02	0.00609893
		-3.43597	0
		-3.43397	0
		-3.43197	0
		-3.42997	0
		-3.42797	0
		-3.42597	0
		-3.42397	0
		-3.42197	0
		-3.41997	0
		-3.41797	0
		-3.41597	0
		-3.41397	0
		-3.41197	0
		-3.40997	0
		-3.40797	0
		-3.40597	0
		-3.40397	0
		-3.40197	0
		-3.39997	0
		-3.39797	0
		-3.39597	0
		-3.39397	0
		-3.39197	0
		-3.38996	0
		-3.38796	0
		-3.38596	0
		-3.38396	0
		-3.38196	0
		-3.37996	0
		-3.37796	0
		-3.37596	0
		-3.37396	0
		-3.37196	0
		-3.36996	0
		-3.36796	0
		-3.36596	0
		-3.36396	0
		-3.36196	0
		-3.35996	0
		-3.35796	0
		-3.35596	0
		-3.35396	0
		-3.35196	0
		-3.34996	0
		-3.34796	0
		-3.34596	0
		-3.34396	0
		-3.34196	0
		-3.33996	0
		-3.33796	0
		-3.33596	0
		-3.33396	0
		-3.33196	0
		-3.32996	0
		-3.32796	0
		-3.32596	0
		-3.32396	0
		-3.32196	0
		-3.31996	0
		-3.31796	0
		-3.31596	0
		-3.31396	0
		-3.31196	0
		-3.30996	0
		-3.30796	0
		-3.30596	0
		-3.30396	0
		-3.30196	0
		-3.29996	0
		-3.29796	0
		-3.29596	0
		-3.29396	0
		-3.29196	0
		-3.28995	0
		-3.28795	0
		-3.28595	0
		-3.28395	0
		-3.28195	0
		-3.27995	0
		-3.27795	0
		-3.27595	0
		-3.27395	0
		-3.27195	0
		-3.26995	0
		-3.26795	0
		-3.26595	0
		-3.26395	0
		-3.26195	0
		-3.25995	0
		-3.25795	0
		-3.25595	0
		-3.25395	0
		-3.25195	0
		-3.24995	0
		-3.24795	0
		-3.24595	0
		-3.24395	0
		-3.24195	0
		-3.23995	0
		-3.23795	0
		-3.23595	0
		-3.23395	0
		-3.23195	0
		-3.22995	0
		-3.22795	0
		-3.22595	0
		-3.22395	0
		-3.22195	0
		-3.21995	0
		-3.21795	0
		-3.21595	0
		-3.21395	0
		-3.21195	0
		-3.20995	0
		-3.20795	0
		-3.20595	0
		-3.20395	0
		-3.20195	0
		-3.19995	0
		-3.19795	0
		-3.19595	0
		-3.19395	0
		-3.19195	0
		-3.18994	0
		-3.18794	0
		-3.18594	0
		-3.18394	0
		-3.18194	0
		-3.17994	0
		-3.17794	0
		-3.17594	0
		-3.17394	0
		-3.17194	0
		-3.16994	0
		-3.16794	0
		-3.16594	0
		-3.16394	0
		-3.16194	0
		-3.15994	0
		-3.15794	0
		-3.15594	0
		-3.15394	0
		-3.15194	0
		-3.14994	0
		-3.14794	0
		-3.14594	0
		-3.14394	0
		-3.14194	0
		-3.13994	0
		-3.13794	0
		-3.13594	0
		-3.13394	0
		-3.13194	0
		-3.12994	0
		-3.12794	0
		-3.12594	0
		-3.12394	0
		-3.12194	0
		-3.11994	0
		-3.11794	0
		-3.11594	0
		-3.11394	0
		-3.11194	0
		-3.10994	0
		-3.10794	0
		-3.10594	0
		-3.10394	0
		-3.10194	0
		-3.09994	0
		-3.09794	0
		-3.09594	0
		-3.09394	0
		-3.09194	0
		-3.08993	0
		-3.08793	0
		-3.08593	0
		-3.08393	0
		-3.08193	0
		-3.07993	0
		-3.07793	0
		-3.07593	0
		-3.07393	0
		-3.07193	0
		-3.06993	0
		-3.06793	0
		-3.06593	0
		-3.06393	0
		-3.06193	0
		-3.05993	0
		-3.05793	0
		-3.05593	0
		-3.05393	0
		-3.05193	0
		-3.04993	0
		-3.04793	0
		-3.04593	0
		-3.04393	0
		-3.04193	0
		-3.03993	0
		-3.03793	0
		-3.03593	0
		-3.03393	0
		-3.03193	0
		-3.02993	0
		-3.02793	0
		-3.02593	0
		-3.02393	0
		-3.02193	0
		-3.01993	0
		-3.01793	0
		-3.01593	0
		-3.01393	0
		-3.01193	0
		-3.00993	0
		-3.00793	0
		-3.00593	0
		-3.00393	0
		-3.00193	0
		-2.99993	0
		-2.99793	0
		-2.99593	0
		-2.99393	0
		-2.99193	0
		-2.98992	0
		-2.98792	0
		-2.98592	0
		-2.98392	0
		-2.98192	0
		-2.97992	0
		-2.97792	0
		-2.97592	0
		-2.97392	0
		-2.97192	0
		-2.96992	0
		-2.96792	0
		-2.96592	0
		-2.96392	0
		-2.96192	0
		-2.95992	0
		-2.95792	0
		-2.95592	0
		-2.95392	0
		-2.95192	0
		-2.94992	0
		-2.94792	0
		-2.94592	0
		-2.94392	0
		-2.94192	0
		-2.93992	0
		-2.93792	0
		-2.93592	0
		-2.93392	0
		-2.93192	0
		-2.92992	0
		-2.92792	0
		-2.92592	0
		-2.92392	0
		-2.92192	0
		-2.91992	0
		-2.91792	0
		-2.91592	0
		-2.91392	0
		-2.91192	0
		-2.90992	0
		-2.90792	0
		-2.90592	0
		-2.90392	0
		-2.90192	0
		-2.89992	0
		-2.89792	0
		-2.89592	0
		-2.89392	0
		-2.89192	0
		-2.88991	0
		-2.88791	0
		-2.88591	0
		-2.88391	0
		-2.88191	0
		-2.87991	0
		-2.87791	0
		-2.87591	0
		-2.87391	0
		-2.87191	0
		-2.86991	0
		-2.86791	0
		-2.86591	0
		-2.86391	0
		-2.86191	0
		-2.85991	0
		-2.85791	0
		-2.85591	0
		-2.85391	0
		-2.85191	0
		-2.84991	0
		-2.84791	0
		-2.84591	0
		-2.84391	0
		-2.84191	0
		-2.83991	0
		-2.83791	0
		-2.83591	0
		-2.83391	0
		-2.83191	0
		-2.82991	0
		-2.82791	0
		-2.82591	0
		-2.82391	0
		-2.82191	0
		-2.81991	0
		-2.81791	0
		-2.81591	0
		-2.81391	0
		-2.81191	0
		-2.80991	0
		-2.80791	0
		-2.80591	0
		-2.80391	0
		-2.80191	0
		-2.79991	0
		-2.79791	0
		-2.79591	0
		-2.79391	0
		-2.79191	0
		-2.7899	0
		-2.7879	0
		-2.7859	0
		-2.7839	0
		-2.7819	0
		-2.7799	0
		-2.7779	0
		-2.7759	0
		-2.7739	0
		-2.7719	0
		-2.7699	0
		-2.7679	0
		-2.7659	0
		-2.7639	0
		-2.7619	0
		-2.7599	0
		-2.7579	0
		-2.7559	0
		-2.7539	0
		-2.7519	0
		-2.7499	0
		-2.7479	0
		-2.7459	0
		-2.7439	0
		-2.7419	0
		-2.7399	0
		-2.7379	0
		-2.7359	0
		-2.7339	0
		-2.7319	0
		-2.7299	0
		-2.7279	0
		-2.7259	0
		-2.7239	0
		-2.7219	0
		-2.7199	0
		-2.7179	0
		-2.7159	0
		-2.7139	0
		-2.7119	0
		-2.7099	0
		-2.7079	0
		-2.7059	0
		-2.7039	0
		-2.7019	0
		-2.6999	0
		-2.6979	0
		-2.6959	0
		-2.6939	0
		-2.6919	0
		-2.68989	0
		-2.68789	0
		-2.68589	0
		-2.68389	0
		-2.68189	0
		-2.67989	0
		-2.67789	0
		-2.67589	0
		-2.67389	0
		-2.67189	0
		-2.66989	0
		-2.66789	0
		-2.66589	0
		-2.66389	0
		-2.66189	0
		-2.65989	0
		-2.65789	0
		-2.65589	0
		-2.65389	0
		-2.65189	0
		-2.64989	0
		-2.64789	0
		-2.64589	0
		-2.64389	0
		-2.64189	0
		-2.63989	0
		-2.63789	0
		-2.63589	0
		-2.63389	0
		-2.63189	0
		-2.62989	0
		-2.62789	0
		-2.62589	0
		-2.62389	0
		-2.62189	0
		-2.61989	0
		-2.61789	0
		-2.61589	0
		-2.61389	0
		-2.61189	0
		-2.60989	0
		-2.60789	0
		-2.60589	0
		-2.60389	0
		-2.60189	0
		-2.59989	0
		-2.59789	0
		-2.59589	0
		-2.59389	0
		-2.59189	0
		-2.58988	0
		-2.58788	0
		-2.58588	0
		-2.58388	0
		-2.58188	0
		-2.57988	0
		-2.57788	0
		-2.57588	0
		-2.57388	0
		-2.57188	0
		-2.56988	0
		-2.56788	0
		-2.56588	0
		-2.56388	0
		-2.56188	0
		-2.55988	0
		-2.55788	0
		-2.55588	0
		-2.55388	0
		-2.55188	0
		-2.54988	0
		-2.54788	0
		-2.54588	0
		-2.54388	0
		-2.54188	0
		-2.53988	0
		-2.53788	0
		-2.53588	0
		-2.53388	0
		-2.53188	0
		-2.52988	0
		-2.52788	0
		-2.52588	0
		-2.52388	0
		-2.52188	0
		-2.51988	0
		-2.51788	0
		-2.51588	0
		-2.51388	0
		-2.51188	0
		-2.50988	0
		-2.50788	0
		-2.50588	0
		-2.50388	0
		-2.50188	0
		-2.49988	0
		-2.49788	0
		-2.49588	0
		-2.49388	0
		-2.49188	0
		-2.48987	0
		-2.48787	0
		-2.48587	0
		-2.48387	0
		-2.48187	0
		-2.47987	0
		-2.47787	0
		-2.47587	0
		-2.47387	0
		-2.47187	0
		-2.46987	0
		-2.46787	0
		-2.46587	0
		-2.46387	0
		-2.46187	0
		-2.45987	0
		-2.45787	0
		-2.45587	0
		-2.45387	0
		-2.45187	0
		-2.44987	0
		-2.44787	0
		-2.44587	0
		-2.44387	0
		-2.44187	0
		-2.43987	0
		-2.43787	0
		-2.43587	0
		-2.43387	0
		-2.43187	0
		-2.42987	0
		-2.42787	0
		-2.42587	0
		-2.42387	0
		-2.42187	0
		-2.41987	0
		-2.41787	0
		-2.41587	0
		-2.41387	0
		-2.41187	0
		-2.40987	0
		-2.40787	0
		-2.40587	0
		-2.40387	0
		-2.40187	0
		-2.39987	0
		-2.39787	0
		-2.39587	0
		-2.39387	0
		-2.39187	0
		-2.38986	0
		-2.38786	0
		-2.38586	0
		-2.38386	0
		-2.38186	0
		-2.37986	0
		-2.37786	0
		-2.37586	0
		-2.37386	0
		-2.37186	0
		-2.36986	0
		-2.36786	0
		-2.36586	0
		-2.36386	0
		-2.36186	0
		-2.35986	0
		-2.35786	0
		-2.35586	0
		-2.35386	0
		-2.35186	0
		-2.34986	0
		-2.34786	0
		-2.34586	0
		-2.34386	0
		-2.34186	0
		-2.33986	0
		-2.33786	0
		-2.33586	0
		-2.33386	0
		-2.33186	0
		-2.32986	0
		-2.32786	0
		-2.32586	0
		-2.32386	0
		-2.32186	0
		-2.31986	0
		-2.31786	0
		-2.31586	0
		-2.31386	0
		-2.31186	0
		-2.30986	0
		-2.30786	0
		-2.30586	0
		-2.30386	0
		-2.30186	0
		-2.29986	0
		-2.29786	0
		-2.29586	0
		-2.29386	0
		-2.29186	0
		-2.28985	0
		-2.28785	0
		-2.28585	0
		-2.28385	0
		-2.28185	0
		-2.27985	0
		-2.27785	0
		-2.27585	0
		-2.27385	0
		-2.27185	0
		-2.26985	0
		-2.26785	0
		-2.26585	0
		-2.26385	0
		-2.26185	0
		-2.25985	0
		-2.25785	0
		-2.25585	0
		-2.25385	0
		-2.25185	0
		-2.24985	0
		-2.24785	0
		-2.24585	0
		-2.24385	0
		-2.24185	0
		-2.23985	0
		-2.23785	0
		-2.23585	0
		-2.23385	0
		-2.23185	0
		-2.22985	0
		-2.22785	0
		-2.22585	0
		-2.22385	0
		-2.22185	0
		-2.21985	0
		-2.21785	0
		-2.21585	0
		-2.21385	0
		-2.21185	0
		-2.20985	0
		-2.20785	0
		-2.20585	0
		-2.20385	0
		-2.20185	0
		-2.19985	0
		-2.19785	0
		-2.19585	0
		-2.19385	0
		-2.19185	0
		-2.18984	0
		-2.18784	0
		-2.18584	0
		-2.18384	0
		-2.18184	0
		-2.17984	0
		-2.17784	0
		-2.17584	0
		-2.17384	0
		-2.17184	0
		-2.16984	0
		-2.16784	0
		-2.16584	0
		-2.16384	0
		-2.16184	0
		-2.15984	0
		-2.15784	0
		-2.15584	0
		-2.15384	0
		-2.15184	0
		-2.14984	0
		-2.14784	0
		-2.14584	0
		-2.14384	0
		-2.14184	0
		-2.13984	0
		-2.13784	0
		-2.13584	0
		-2.13384	0
		-2.13184	0
		-2.12984	0
		-2.12784	0
		-2.12584	0
		-2.12384	0
		-2.12184	0
		-2.11984	0
		-2.11784	0
		-2.11584	0
		-2.11384	0
		-2.11184	0
		-2.10984	0
		-2.10784	0
		-2.10584	0
		-2.10384	0
		-2.10184	0
		-2.09984	0
		-2.09784	0
		-2.09584	0
		-2.09384	0
		-2.09184	0
		-2.08983	0
		-2.08783	0
		-2.08583	0
		-2.08383	0
		-2.08183	0
		-2.07983	0
		-2.07783	0
		-2.07583	0
		-2.07383	0
		-2.07183	0
		-2.06983	0
		-2.06783	0
		-2.06583	0
		-2.06383	0
		-2.06183	0
		-2.05983	0
		-2.05783	0
		-2.05583	0
		-2.05383	0
		-2.05183	0
		-2.04983	0
		-2.04783	0
		-2.04583	0
		-2.04383	0
		-2.04183	0
		-2.03983	0
		-2.03783	0
		-2.03583	0
		-2.03383	0
		-2.03183	0
		-2.02983	0
		-2.02783	0
		-2.02583	0
		-2.02383	0
		-2.02183	0
		-2.01983	0
		-2.01783	0
		-2.01583	0
		-2.01383	0
		-2.01183	0
		-2.00983	0
		-2.00783	0
		-2.00583	0
		-2.00383	0
		-2.00183	0
		-1.99983	0
		-1.99783	0
		-1.99583	0
		-1.99383	0
		-1.99183	0
		-1.98982	0
		-1.98782	0
		-1.98582	0
		-1.98382	0
		-1.98182	0
		-1.97982	0
		-1.97782	0
		-1.97582	0
		-1.97382	0
		-1.97182	0
		-1.96982	0
		-1.96782	0
		-1.96582	0
		-1.96382	0
		-1.96182	0
		-1.95982	0
		-1.95782	0
		-1.95582	0
		-1.95382	0
		-1.95182	0
		-1.94982	0
		-1.94782	0
		-1.94582	0
		-1.94382	0
		-1.94182	0
		-1.93982	0
		-1.93782	0
		-1.93582	0
		-1.93382	0
		-1.93182	0
		-1.92982	0
		-1.92782	0
		-1.92582	0
		-1.92382	0
		-1.92182	0
		-1.91982	0
		-1.91782	0
		-1.91582	0
		-1.91382	0
		-1.91182	0
		-1.90982	0
		-1.90782	0
		-1.90582	0
		-1.90382	0
		-1.90182	0
		-1.89982	0
		-1.89782	0
		-1.89582	0
		-1.89382	0
		-1.89182	0
		-1.88981	0
		-1.88781	0
		-1.88581	0
		-1.88381	0
		-1.88181	0
		-1.87981	0
		-1.87781	0
		-1.87581	0
		-1.87381	0
		-1.87181	0
		-1.86981	0
		-1.86781	0
		-1.86581	0
		-1.86381	0
		-1.86181	0
		-1.85981	0
		-1.85781	0
		-1.85581	0
		-1.85381	0
		-1.85181	0
		-1.84981	0
		-1.84781	0
		-1.84581	0
		-1.84381	0
		-1.84181	0
		-1.83981	0
		-1.83781	0
		-1.83581	0
		-1.83381	0
		-1.83181	0
		-1.82981	0
		-1.82781	0
		-1.82581	0
		-1.82381	0
		-1.82181	0
		-1.81981	0
		-1.81781	0
		-1.81581	0
		-1.81381	0
		-1.81181	0
		-1.80981	0
		-1.80781	0
		-1.80581	0
		-1.80381	0
		-1.80181	0
		-1.79981	0
		-1.79781	0
		-1.79581	0
		-1.79381	0
		-1.79181	0
		-1.7898	0
		-1.7878	0
		-1.7858	0
		-1.7838	0
		-1.7818	0
		-1.7798	0
		-1.7778	0
		-1.7758	0
		-1.7738	0
		-1.7718	0
		-1.7698	0
		-1.7678	0
		-1.7658	0
		-1.7638	0
		-1.7618	0
		-1.7598	0
		-1.7578	0
		-1.7558	0
		-1.7538	0
		-1.7518	0
		-1.7498	0
		-1.7478	0
		-1.7458	0
		-1.7438	0
		-1.7418	0
		-1.7398	0
		-1.7378	0
		-1.7358	0
		-1.7338	0
		-1.7318	0
		-1.7298	0
		-1.7278	0
		-1.7258	0
		-1.7238	0
		-1.7218	0
		-1.7198	0
		-1.7178	0
		-1.7158	0
		-1.7138	0
		-1.7118	0
		-1.7098	0
		-1.7078	0
		-1.7058	0
		-1.7038	0
		-1.7018	0
		-1.6998	0
		-1.6978	0
		-1.6958	0
		-1.6938	0
		-1.6918	0
		-1.68979	0
		-1.68779	0
		-1.68579	0
		-1.68379	0
		-1.68179	0
		-1.67979	0
		-1.67779	0
		-1.67579	0
		-1.67379	0
		-1.67179	0
		-1.66979	0
		-1.66779	0
		-1.66579	0
		-1.66379	0
		-1.66179	0
		-1.65979	0
		-1.65779	0
		-1.65579	0
		-1.65379	0
		-1.65179	0
		-1.64979	0
		-1.64779	0
		-1.64579	0
		-1.64379	0
		-1.64179	0
		-1.63979	0
		-1.63779	0
		-1.63579	0
		-1.63379	0
		-1.63179	0
		-1.62979	0
		-1.62779	0
		-1.62579	0
		-1.62379	0
		-1.62179	0
		-1.61979	0
		-1.61779	0
		-1.61579	0
		-1.61379	0
		-1.61179	0
		-1.60979	0
		-1.60779	0
		-1.60579	0
		-1.60379	0
		-1.60179	0
		-1.59979	0
		-1.59779	0
		-1.59579	0
		-1.59379	0
		-1.59179	0
		-1.58978	0
		-1.58778	0
		-1.58578	0
		-1.58378	0
		-1.58178	0
		-1.57978	0
		-1.57778	0
		-1.57578	0
		-1.57378	0
		-1.57178	0
		-1.56978	0
		-1.56778	0
		-1.56578	0
		-1.56378	0
		-1.56178	0
		-1.55978	0
		-1.55778	0
		-1.55578	0
		-1.55378	0
		-1.55178	0
		-1.54978	0
		-1.54778	0
		-1.54578	0
		-1.54378	0
		-1.54178	0
		-1.53978	0
		-1.53778	0
		-1.53578	0
		-1.53378	0
		-1.53178	0
		-1.52978	0
		-1.52778	0
		-1.52578	0
		-1.52378	0
		-1.52178	0
		-1.51978	0
		-1.51778	0
		-1.51578	0
		-1.51378	0
		-1.51178	0
		-1.50978	0
		-1.50778	0
		-1.50578	0
		-1.50378	0
		-1.50178	0
		-1.49978	0
		-1.49778	0
		-1.49578	0
		-1.49378	0
		-1.49178	0
		-1.48977	0
		-1.48777	0
		-1.48577	0
		-1.48377	0
		-1.48177	0
		-1.47977	0
		-1.47777	0
		-1.47577	0
		-1.47377	0
		-1.47177	0
		-1.46977	0
		-1.46777	0
		-1.46577	0
		-1.46377	0
		-1.46177	0
		-1.45977	0
		-1.45777	0
		-1.45577	0
		-1.45377	0
		-1.45177	0
		-1.44977	0
		-1.44777	0
		-1.44577	0
		-1.44377	0
		-1.44177	0
		-1.43977	0
		-1.43777	0
		-1.43577	0
		-1.43377	0
		-1.43177	0
		-1.42977	0
		-1.42777	0
		-1.42577	0
		-1.42377	0
		-1.42177	0
		-1.41977	0
		-1.41777	0
		-1.41577	0
		-1.41377	0
		-1.41177	0
		-1.40977	0
		-1.40777	0
		-1.40577	0
		-1.40377	0
		-1.40177	0
		-1.39977	0
		-1.39777	0
		-1.39577	0
		-1.39377	0
		-1.39177	0
		-1.38976	0
		-1.38776	0
		-1.38576	0
		-1.38376	0
		-1.38176	0
		-1.37976	0
		-1.37776	0
		-1.37576	0
		-1.37376	0
		-1.37176	0
		-1.36976	0
		-1.36776	0
		-1.36576	0
		-1.36376	0
		-1.36176	0
		-1.35976	0
		-1.35776	0
		-1.35576	0
		-1.35376	0
		-1.35176	0
		-1.34976	0
		-1.34776	0
		-1.34576	0
		-1.34376	0
		-1.34176	0
		-1.33976	0
		-1.33776	0
		-1.33576	0
		-1.33376	0
		-1.33176	0
		-1.32976	0
		-1.32776	0
		-1.32576	0
		-1.32376	0
		-1.32176	0
		-1.31976	0
		-1.31776	0
		-1.31576	0
		-1.31376	0
		-1.31176	0
		-1.30976	0
		-1.30776	0
		-1.30576	0
		-1.30376	0
		-1.30176	0
		-1.29976	0
		-1.29776	0
		-1.29576	0
		-1.29376	0
		-1.29176	0
		-1.28975	0
		-1.28775	0
		-1.28575	0
		-1.28375	0
		-1.28175	0
		-1.27975	0
		-1.27775	0
		-1.27575	0
		-1.27375	0
		-1.27175	0
		-1.26975	0
		-1.26775	0
		-1.26575	0
		-1.26375	0
		-1.26175	0
		-1.25975	0
		-1.25775	0
		-1.25575	0
		-1.25375	0
		-1.25175	0
		-1.24975	0
		-1.24775	0
		-1.24575	0
		-1.24375	0
		-1.24175	0
		-1.23975	0
		-1.23775	0
		-1.23575	0
		-1.23375	0
		-1.23175	0
		-1.22975	0
		-1.22775	0
		-1.22575	0
		-1.22375	0
		-1.22175	0
		-1.21975	0
		-1.21775	0
		-1.21575	0
		-1.21375	0
		-1.21175	0
		-1.20975	0
		-1.20775	0
		-1.20575	0
		-1.20375	0
		-1.20175	0
		-1.19975	0
		-1.19775	0
		-1.19575	0
		-1.19375	0
		-1.19175	0
		-1.18974	0
		-1.18774	0
		-1.18574	0
		-1.18374	0
		-1.18174	0
		-1.17974	0
		-1.17774	0
		-1.17574	0
		-1.17374	0
		-1.17174	0
		-1.16974	0
		-1.16774	0
		-1.16574	0
		-1.16374	0
		-1.16174	0
		-1.15974	0
		-1.15774	0
		-1.15574	0
		-1.15374	0
		-1.15174	0
		-1.14974	0
		-1.14774	0
		-1.14574	0
		-1.14374	0
		-1.14174	0
		-1.13974	0
		-1.13774	0
		-1.13574	0
		-1.13374	0
		-1.13174	0
		-1.12974	0
		-1.12774	0
		-1.12574	0
		-1.12374	0
		-1.12174	0
		-1.11974	0
		-1.11774	0
		-1.11574	0
		-1.11374	0
		-1.11174	0
		-1.10974	0
		-1.10774	0
		-1.10574	0
		-1.10374	0
		-1.10174	0
		-1.09974	0
		-1.09774	0
		-1.09574	0
		-1.09374	0
		-1.09174	0
		-1.08973	0
		-1.08773	0
		-1.08573	0
		-1.08373	0
		-1.08173	0
		-1.07973	0
		-1.07773	0
		-1.07573	0
		-1.07373	0
		-1.07173	0
		-1.06973	0
		-1.06773	0
		-1.06573	0
		-1.06373	0
		-1.06173	0
		-1.05973	0
		-1.05773	0
		-1.05573	0
		-1.05373	0
		-1.05173	0
		-1.04973	0
		-1.04773	0
		-1.04573	0
		-1.04373	0
		-1.04173	0
		-1.03973	0
		-1.03773	0
		-1.03573	0
		-1.03373	0
		-1.03173	0
		-1.02973	0
		-1.02773	0
		-1.02573	0
		-1.02373	0
		-1.02173	0
		-1.01973	0
		-1.01773	0
		-1.01573	0
		-1.01373	0
		-1.01173	0
		-1.00973	0
		-1.00773	0
		-1.00573	0
		-1.00373	0
		-1.00173	0
		-0.999726	0
		-0.997726	0
		-0.995726	0
		-0.993725	0
		-0.991725	0
		-0.989725	0
		-0.987725	0
		-0.985725	0
		-0.983724	0
		-0.981724	0
		-0.979724	0
		-0.977724	0
		-0.975724	0
		-0.973723	0
		-0.971723	0
		-0.969723	0
		-0.967723	0
		-0.965723	0
		-0.963722	0
		-0.961722	0
		-0.959722	0
		-0.957722	0
		-0.955722	0
		-0.953721	0
		-0.951721	0
		-0.949721	0
		-0.947721	0
		-0.945721	0
		-0.94372	0
		-0.94172	0
		-0.93972	0
		-0.93772	0
		-0.93572	0
		-0.933719	0
		-0.931719	0
		-0.929719	0
		-0.927719	0
		-0.925719	0
		-0.923718	0
		-0.921718	0
		-0.919718	0
		-0.917718	0
		-0.915718	0
		-0.913717	0
		-0.911717	0
		-0.909717	0
		-0.907717	0
		-0.905717	0
		-0.903716	0
		-0.901716	0
		-0.899716	0
		-0.897716	0
		-0.895716	0
		-0.893715	0
		-0.891715	0
		-0.889715	0
		-0.887715	0
		-0.885715	0
		-0.883714	0
		-0.881714	0
		-0.879714	0
		-0.877714	0
		-0.875714	0
		-0.873713	0
		-0.871713	0
		-0.869713	0
		-0.867713	0
		-0.865713	0
		-0.863712	0
		-0.861712	0
		-0.859712	0
		-0.857712	0
		-0.855712	0
		-0.853711	0
		-0.851711	0
		-0.849711	0
		-0.847711	0
		-0.845711	0
		-0.84371	0
		-0.84171	0
		-0.83971	0
		-0.83771	0
		-0.83571	0
		-0.833709	0
		-0.831709	0
		-0.829709	0
		-0.827709	0
		-0.825709	0
		-0.823708	0
		-0.821708	0
		-0.819708	0
		-0.817708	0
		-0.815708	0
		-0.813707	0
		-0.811707	0
		-0.809707	0
		-0.807707	0
		-0.805707	0
		-0.803706	0
		-0.801706	0
		-0.799706	0
		-0.797706	0
		-0.795706	0
		-0.793705	0
		-0.791705	0
		-0.789705	0
		-0.787705	0
		-0.785705	0
		-0.783704	0
		-0.781704	0
		-0.779704	0
		-0.777704	0
		-0.775704	0
		-0.773703	0
		-0.771703	0
		-0.769703	0
		-0.767703	0
		-0.765703	0
		-0.763702	0
		-0.761702	0
		-0.759702	0
		-0.757702	0
		-0.755702	0
		-0.753701	0
		-0.751701	0
		-0.749701	0
		-0.747701	0
		-0.745701	0
		-0.7437	0
		-0.7417	0
		-0.7397	0
		-0.7377	0
		-0.7357	0
		-0.733699	0
		-0.731699	0
		-0.729699	0
		-0.727699	0
		-0.725699	0
		-0.723698	0
		-0.721698	0
		-0.719698	0
		-0.717698	0
		-0.715698	0
		-0.713697	0
		-0.711697	0
		-0.709697	0
		-0.707697	0
		-0.705697	0
		-0.703696	0
		-0.701696	0
		-0.699696	0
		-0.697696	0
		-0.695696	0
		-0.693695	0
		-0.691695	0
		-0.689695	0
		-0.687695	0
		-0.685695	0
		-0.683694	0
		-0.681694	0
		-0.679694	0
		-0.677694	0
		-0.675694	0
		-0.673693	0
		-0.671693	0
		-0.669693	0
		-0.667693	0
		-0.665693	0
		-0.663692	0
		-0.661692	0
		-0.659692	0
		-0.657692	0
		-0.655692	0
		-0.653691	0
		-0.651691	0
		-0.649691	0
		-0.647691	0
		-0.645691	0
		-0.64369	0
		-0.64169	0
		-0.63969	0
		-0.63769	0
		-0.63569	0
		-0.633689	0
		-0.631689	0
		-0.629689	0
		-0.627689	0
		-0.625689	0
		-0.623688	0
		-0.621688	0
		-0.619688	0
		-0.617688	0
		-0.615688	0
		-0.613687	0
		-0.611687	0
		-0.609687	0
		-0.607687	0
		-0.605687	0
		-0.603686	0
		-0.601686	0
		-0.599686	0
		-0.597686	0
		-0.595686	0
		-0.593685	0
		-0.591685	0
		-0.589685	0
		-0.587685	0
		-0.585685	0
		-0.583684	0
		-0.581684	0
		-0.579684	0
		-0.577684	0
		-0.575684	0
		-0.573683	0
		-0.571683	0
		-0.569683	0
		-0.567683	0
		-0.565683	0
		-0.563682	0
		-0.561682	0
		-0.559682	0
		-0.557682	0
		-0.555682	0
		-0.553681	0
		-0.551681	0
		-0.549681	0
		-0.547681	0
		-0.545681	0
		-0.54368	0
		-0.54168	0
		-0.53968	0
		-0.53768	0
		-0.53568	0
		-0.533679	0
		-0.531679	0
		-0.529679	0
		-0.527679	0
		-0.525679	0
		-0.523678	0
		-0.521678	0
		-0.519678	0
		-0.517678	0
		-0.515678	0
		-0.513677	0
		-0.511677	0
		-0.509677	0
		-0.507677	0
		-0.505677	0
		-0.503676	0
		-0.501676	0
		-0.499676	0
		-0.497676	0
		-0.495676	0
		-0.493675	0
		-0.491675	0
		-0.489675	0
		-0.487675	0
		-0.485675	0
		-0.483674	0
		-0.481674	0
		-0.479674	0
		-0.477674	0
		-0.475674	0
		-0.473673	0
		-0.471673	0
		-0.469673	0
		-0.467673	0
		-0.465673	0
		-0.463672	0
		-0.461672	0
		-0.459672	0
		-0.457672	0
		-0.455672	0
		-0.453671	0
		-0.451671	0
		-0.449671	0
		-0.447671	0
		-0.445671	0
		-0.44367	0
		-0.44167	0
		-0.43967	0
		-0.43767	0
		-0.43567	0
		-0.433669	0
		-0.431669	0
		-0.429669	0
		-0.427669	0
		-0.425669	0
		-0.423668	0
		-0.421668	0
		-0.419668	0
		-0.417668	0
		-0.415668	0
		-0.413667	0
		-0.411667	0
		-0.409667	0
		-0.407667	0
		-0.405667	0
		-0.403666	0
		-0.401666	0
		-0.399666	0
		-0.397666	0
		-0.395666	0
		-0.393665	0
		-0.391665	0
		-0.389665	0
		-0.387665	0
		-0.385665	0
		-0.383664	0
		-0.381664	0
		-0.379664	0
		-0.377664	0
		-0.375664	0
		-0.373663	0
		-0.371663	0
		-0.369663	0
		-0.367663	0
		-0.365663	0
		-0.363662	0
		-0.361662	0
		-0.359662	0
		-0.357662	0
		-0.355662	0
		-0.353661	0
		-0.351661	0
		-0.349661	0
		-0.347661	0
		-0.345661	0
		-0.34366	0
		-0.34166	0
		-0.33966	0
		-0.33766	0
		-0.33566	0
		-0.333659	0
		-0.331659	0
		-0.329659	0
		-0.327659	0
		-0.325659	0
		-0.323658	0
		-0.321658	0
		-0.319658	0
		-0.317658	0
		-0.315658	0
		-0.313657	0
		-0.311657	0
		-0.309657	0
		-0.307657	0
		-0.305657	0
		-0.303656	0
		-0.301656	0
		-0.299656	0
		-0.297656	0
		-0.295656	0
		-0.293655	0
		-0.291655	0
		-0.289655	0
		-0.287655	0
		-0.285655	0
		-0.283654	0
		-0.281654	0
		-0.279654	0
		-0.277654	0
		-0.275654	0
		-0.273653	0
		-0.271653	0
		-0.269653	0
		-0.267653	0
		-0.265653	0
		-0.263652	0
		-0.261652	0
		-0.259652	0
		-0.257652	0
		-0.255652	0
		-0.253651	0
		-0.251651	0
		-0.249651	0
		-0.247651	0
		-0.245651	0
		-0.24365	0
		-0.24165	0
		-0.23965	0
		-0.23765	0
		-0.23565	0
		-0.233649	0
		-0.231649	0
		-0.229649	0
		-0.227649	0
		-0.225649	0
		-0.223648	0
		-0.221648	0
		-0.219648	0
		-0.217648	0
		-0.215648	0
		-0.213647	0
		-0.211647	0
		-0.209647	0
		-0.207647	0
		-0.205647	0
		-0.203646	0
		-0.201646	0
		-0.199646	0
		-0.197646	0
		-0.195646	0
		-0.193645	0
		-0.191645	0
		-0.189645	0
		-0.187645	0
		-0.185645	0
		-0.183644	0
		-0.181644	0
		-0.179644	0
		-0.177644	0
		-0.175644	0
		-0.173643	0
		-0.171643	0
		-0.169643	0
		-0.167643	0
		-0.165643	0
		-0.163642	0
		-0.161642	0
		-0.159642	0
		-0.157642	0
		-0.155642	0
		-0.153641	0
		-0.151641	0
		-0.149641	0
		-0.147641	0
		-0.145641	0
		-0.14364	0
		-0.14164	0
		-0.13964	0
		-0.13764	0
		-0.13564	0
		-0.133639	0
		-0.131639	0
		-0.129639	0
		-0.127639	0
		-0.125639	0
		-0.123638	0
		-0.121638	0
		-0.119638	0
		-0.117638	0
		-0.115638	0
		-0.113637	0
		-0.111637	0
		-0.109637	0
		-0.107637	0
		-0.105637	0
		-0.103636	0
		-0.101636	0
		-0.099636	0
		-0.0976358	0
		-0.0956356	0
		-0.0936354	0
		-0.0916352	0
		-0.089635	0
		-0.0876348	0
		-0.0856346	0
		-0.0836344	0
		-0.0816342	0
		-0.079634	0
		-0.0776338	0
		-0.0756336	0
		-0.0736334	0
		-0.0716332	0
		-0.069633	0
		-0.0676328	0
		-0.0656326	0
		-0.0636324	0
		-0.0616322	0
		-0.059632	0
		-0.0576318	0
		-0.0556316	0
		-0.0536314	0
		-0.0516312	0
		-0.049631	0
		-0.0476308	0
		-0.0456306	0
		-0.0436304	0
		-0.0416302	0
		-0.03963	0
		-0.0376298	0
		-0.0356296	0
		-0.0336294	0
		-0.0316292	0
		-0.029629	0
		-0.0276288	0
		-0.0256286	0
		-0.0236284	0
		-0.0216282	0
		-0.019628	0
		-0.0176278	0
		-0.0156276	0
		-0.0136274	0
		-0.0116272	0
		-0.00962696	0
		-0.00762676	0
		-0.00562656	0
		-0.00362636	0
		-0.00162616	0
		0.000374037	0
		0.00237424	0
		0.00437444	0
		0.00637464	0
		0.00837484	0
		0.010375	0
		0.0123752	0
		0.0143754	0
		0.0163756	0
		0.0183758	0
		0.020376	0
		0.0223762	0
		0.0243764	0
		0.0263766	0
		0.0283768	0
		0.030377	0
		0.0323772	0
		0.0343774	0
		0.0363776	0
		0.0383778	0
		0.040378	0
		0.0423782	0
		0.0443784	0
		0.0463786	0
		0.0483788	0
		0.050379	0
		0.0523792	0
		0.0543794	0
		0.0563796	0
		0.0583798	0
		0.06038	0
		0.0623802	0
		0.0643804	0
		0.0663806	0
		0.0683808	0
		0.070381	0
		0.0723812	0
		0.0743814	0
		0.0763816	0
		0.0783818	0
		0.080382	0
		0.0823822	0
		0.0843824	0
		0.0863826	0
		0.0883828	0
		0.090383	0
		0.0923832	0
		0.0943834	0
		0.0963836	0
		0.0983838	0
		0.100384	0
		0.102384	0
		0.104384	0
		0.106385	0
		0.108385	0
		0.110385	0
		0.112385	0
		0.114385	0
		0.116386	0
		0.118386	0
		0.120386	0
		0.122386	0
		0.124386	0
		0.126387	0
		0.128387	0
		0.130387	0
		0.132387	0
		0.134387	0
		0.136388	0
		0.138388	0
		0.140388	0
		0.142388	0
		0.144388	0
		0.146389	0
		0.148389	0
		0.150389	0
		0.152389	0
		0.154389	0
		0.15639	0
		0.15839	0
		0.16039	0
		0.16239	0
		0.16439	0
		0.166391	0
		0.168391	0
		0.170391	0
		0.172391	0
		0.174391	0
		0.176392	0
		0.178392	0
		0.180392	0
		0.182392	0
		0.184392	0
		0.186393	0
		0.188393	0
		0.190393	0
		0.192393	0
		0.194393	0
		0.196394	0
		0.198394	0
		0.200394	0
		0.202394	0
		0.204394	0
		0.206395	0
		0.208395	0
		0.210395	0
		0.212395	0
		0.214395	0
		0.216396	0
		0.218396	0
		0.220396	0
		0.222396	0
		0.224396	0
		0.226397	0
		0.228397	0
		0.230397	0
		0.232397	0
		0.234397	0
		0.236398	0
		0.238398	0
		0.240398	0
		0.242398	0
		0.244398	0
		0.246399	0
		0.248399	0
		0.250399	0
		0.252399	0
		0.254399	0
[truncated: 8,002 more rows]

[truncated: 3 more sheets: Figure S9, Figure S10, Figure S11]
